# Supplementary material for: rad21 Is Involved in Corneal Stroma Development by Regulating Neural Crest Migration
Source: Int J Mol Sci. 2020 Oct 21;21(20):7807. doi: 10.3390/ijms21207807 (PMC7594026; doi:10.3390/ijms21207807)
Supplement: Supplementary file 1 [file ijms-21-07807-s001.zip]

Archive with 10 entries (10 files):
- Supp Figure S1.pdf
- Supple Figure S2.pdf
- Supple Figure S3.pdf
- Supple Figure S4.pdf
- Supple Table S1.xlsx
- Supple Table S2.xlsx
- Supple Table S3.xlsx
- Supple Table S4.xlsx
- Supple Table S5.xlsx
- Supplementary Table S6.docx
