# Supplementary material for: rad21 Is Involved in Corneal Stroma Development by Regulating Neural Crest Migration
Source: Int J Mol Sci. 2020 Oct 21;21(20):7807. doi: 10.3390/ijms21207807 (PMC7594026; doi:10.3390/ijms21207807)
Supplement: Supplementary file 1 [file ijms-21-07807-s001.zip › Supple Table S1.xlsx]

## Sheet: FC-cluster-0.6
Ensembl ID	II-5	II-4	II-2	II-3	FC		ID	II-5	II-4	II-2	II-3	FC
ENSG00000254709	2279.77	12.76	9.5352	1.92016	0.00586411		ENSG00000184825	0.634184	0.152733	1.54946	1.08522	1.66301
ENSG00000171102	0.297803	103.451	0.358205	0.752641	0.0294174		ENSG00000102870	0.994588	1.20976	1.87024	3.12429	1.66364
ENSG00000170835	0.513294	35.4997	0.357952	0.496071	0.0750801		ENSG00000076716	1.40882	0.120628	0.727983	3.15715	1.66744
ENSG00000169245	6.08085	36.1045	2.30633	0.552891	0.109974		ENSG00000162909	7.79711	7.61903	12.0555	15.0742	1.67257
ENSG00000170627	7.80182	7.05872	0	0	0.11862		ENSG00000143776	3.81999	0.404683	5.45458	2.97174	1.675
ENSG00000148288	1.45033	23.9393	1.1507	1.28605	0.161986		ENSG00000213626	4.94575	3.45917	3.19491	12.2903	1.68047
ENSG00000138061	1.63664	11.998	1.36831	0.0602928	0.219295		ENSG00000138172	4.37668	4.0443	8.59677	6.91855	1.68077
ENSG00000008517	28.3148	20.9708	4.03617	5.55151	0.225944		ENSG00000122674	1.5235	1.57361	3.39563	3.17315	1.68111
ENSG00000169575	0.298566	5.4545	0.0240484	0	0.261064		ENSG00000119900	5.52779	2.35509	7.0145	7.66691	1.68791
ENSG00000125144	1.51073	8.18631	0.224155	0.894865	0.26665		ENSG00000178184	1.34558	0.958416	3.2797	1.98695	1.68835
ENSG00000177374	5.71334	11.4601	2.57023	0.555575	0.267339		ENSG00000177459	5.41279	4.45906	6.18621	11.8608	1.68862
ENSG00000108702	0.247711	6.00675	0.314248	0.0733644	0.289251		ENSG00000130005	3.36066	5.84365	9.80664	7.19739	1.69614
ENSG00000006740	5.84546	4.32131	1.43084	0.192717	0.297824		ENSG00000169403	2.8911	0.967784	6.84825	1.09033	1.69633
ENSG00000012817	6.12411	11.3283	4.11546	0.0119491	0.314994		ENSG00000151491	5.60946	0.430615	11.6143	0.064608	1.70134
ENSG00000137267	1.22391	20.4465	3.59859	1.90103	0.316835		ENSG00000120896	1.21747	0.308441	2.05041	1.95742	1.70391
ENSG00000135363	12.5744	9.33947	2.56376	3.07994	0.319635		ENSG00000118508	0.0793815	0.0573534	1.65602	0	1.71103
ENSG00000095627	4.11721	0	0.0241811	0	0.3309		ENSG00000154146	3.70762	2.16161	6.9198	4.63053	1.72194
ENSG00000122877	9.35611	15.3275	4.73051	2.24257	0.336277		ENSG00000003400	3.24016	2.68476	6.81766	4.84777	1.72436
ENSG00000180644	5.07055	9.13806	3.52526	0.112913	0.347851		ENSG00000086300	7.12577	3.19309	9.6382	9.69628	1.73186
ENSG00000117791	3.08969	4.54772	0.217318	1.15627	0.350051		ENSG00000073282	2.85346	3.00584	9.51915	2.10605	1.73364
ENSG00000226979	94.0396	118.552	47.4767	26.2895	0.353072		ENSG00000130340	3.47834	3.31353	9.21751	4.05477	1.73709
ENSG00000067048	17.2507	19.5271	11.8768	0.00661055	0.358025		ENSG00000132744	7.53042	2.42955	3.36594	15.5092	1.74542
ENSG00000108797	14.6928	22.1538	4.05883	7.87406	0.358665		ENSG00000205045	1.40625	2.00508	4.37192	3.10389	1.7511
ENSG00000100292	3.55499	9.60644	1.92512	1.60212	0.364559		ENSG00000172716	1.45199	1.66598	6.30739	0.65811	1.75177
ENSG00000198307	0.0934307	4.38776	0.105357	0.258265	0.36469		ENSG00000155130	25.7702	38.2809	28.6094	85.1958	1.75327
ENSG00000159618	15.2454	31.181	6.37835	9.77551	0.374876		ENSG00000048052	1.21934	0.466118	4.01664	0.493765	1.76651
ENSG00000187210	2.52071	4.67429	0.675579	0.786314	0.376498		ENSG00000134243	3.21473	3.56764	2.42087	11.1095	1.76836
ENSG00000184867	4.83171	2.73245	1.46709	0.212591	0.384737		ENSG00000185668	1.77069	1.43627	5.03521	2.17588	1.76899
ENSG00000140678	2.43821	3.38936	0.480373	0.553902	0.387639		ENSG00000108679	19.2758	1.41485	35.404	2.81431	1.77246
ENSG00000188389	4.43279	7.38768	1.60609	1.77754	0.389541		ENSG00000126947	0.218092	0.635723	2.76461	0.294006	1.77258
ENSG00000184557	12.927	10.0773	6.8927	0.859727	0.390031		ENSG00000198034	424.36	334.255	509.528	837.613	1.77375
ENSG00000141753	3.02216	8.06588	1.81483	1.29408	0.39035		ENSG00000081803	0.217277	0.131428	2.13388	0.0329236	1.77409
ENSG00000165949	9.1631	10.5269	5.66549	0.821943	0.391306		ENSG00000197905	0.347253	0.368657	2.46136	0.36101	1.7756
ENSG00000215252	5.67349	8.83385	1.35783	3.2245	0.398751		ENSG00000178773	0.472757	1.04258	2.73991	1.50436	1.77629
ENSG00000219438	0.152233	2.84872	0	0.0120232	0.402328		ENSG00000176658	4.31582	4.76148	4.10642	13.6527	1.78375
ENSG00000104611	1.38188	1.62382	0.0131315	0.0183942	0.405842		ENSG00000227507	9.32507	20.1553	3.06355	51.2098	1.78757
ENSG00000148296	10.3542	49.8268	9.05797	14.1924	0.406078		ENSG00000231500	203.479	146.163	326.397	300.513	1.78849
ENSG00000185482	6.05633	3.72786	2.15491	0.696582	0.411695		ENSG00000127528	10.6853	11.5696	9.05071	32.4398	1.79306
ENSG00000198502	181.688	307.199	54.8587	145.952	0.413151		ENSG00000197272	0.277607	0.752145	3.06087	0.383687	1.79703
ENSG00000099958	10.9519	8.79384	4.52957	2.45721	0.413266		ENSG00000128311	4.18716	2.79743	7.99267	6.22544	1.8051
ENSG00000160683	5.49062	6.98621	2.03652	1.96301	0.414422		ENSG00000114631	0.685001	1.34106	3.45522	1.84988	1.81445
ENSG00000196126	372.018	573.684	140.806	251.805	0.416387		ENSG00000115008	2.13773	3.15476	9.32617	2.02063	1.83021
ENSG00000158481	1.35863	2.98244	0.267296	0.376701	0.416964		ENSG00000132640	0.188727	0.84335	1.9037	1.65082	1.83192
ENSG00000007237	6.62669	8.16391	2.65555	2.42986	0.421987		ENSG00000167815	52.5003	26.8845	87.7337	59.8139	1.83754
ENSG00000136244	1.86491	1.83445	0.2545	0.154793	0.42273		ENSG00000170989	9.21193	8.23338	15.0822	18.7704	1.84376
ENSG00000127074	3.19007	0.136744	0.241262	0.0129981	0.423191		ENSG00000148426	0.180221	0.0428741	0.436193	1.66637	1.84543
ENSG00000112149	19.5482	61.2755	8.48677	24.7022	0.424866		ENSG00000163814	0.0247445	0.168947	1.98391	0.0674227	1.84681
ENSG00000154928	2.24528	9.22661	2.27609	1.54934	0.432414		ENSG00000138083	0.581534	0.111605	2.95778	0.0430581	1.85688
ENSG00000198695	598.26	1034.12	331.175	374.81	0.433182		ENSG00000124496	0.53518	0.735725	2.43277	1.67262	1.86657
ENSG00000109787	4.99376	7.54854	1.07549	3.24728	0.434785		ENSG00000131981	52.1235	31.214	98.9977	58.3699	1.8675
ENSG00000197629	2.9717	18.2071	2.34776	5.73523	0.435009		ENSG00000126821	12.8702	7.94763	20.4806	20.1825	1.86973
ENSG00000198786	518.473	959.487	290.545	351.735	0.435336		ENSG00000174123	13.4361	12.7697	21.8507	28.9853	1.87323
ENSG00000138678	1.64819	3.50203	0.649196	0.478519	0.437429		ENSG00000073861	1.03919	0.725943	4.58149	0.48206	1.87604
ENSG00000102962	179.736	226.37	88.4643	89.0893	0.439968		ENSG00000197701	0.012291	0.452895	1.82027	0.820263	1.88243
ENSG00000116741	16.3096	6.01457	8.10342	0.630948	0.441304		ENSG00000059377	1.22193	0.100366	2.20466	2.09368	1.89578
ENSG00000134460	11.7522	7.14027	4.01349	3.23341	0.442594		ENSG00000125355	0.225367	0.352795	0.367084	2.52649	1.89809
ENSG00000175040	11.6901	20.1667	5.98867	7.0543	0.444312		ENSG00000226742	1.89426	1.25974	2.42734	5.43171	1.91289
ENSG00000137285	1.82362	6.70836	2.28211	0.403977	0.444939		ENSG00000114248	0.227579	0.06166	0.571584	1.83823	1.92633
ENSG00000126353	47.2293	67.8477	36.5637	13.5358	0.445002		ENSG00000078596	29.651	7.69968	66.0841	7.84938	1.92966
ENSG00000122188	6.29851	13.0846	6.76754	0.757502	0.445447		ENSG00000100321	0.0463678	0.120603	2.13068	0.0521843	1.93028
ENSG00000232629	13.5844	23.645	7.65475	7.88197	0.447031		ENSG00000125744	2.23471	0.878601	4.11781	3.76651	1.93306
ENSG00000169896	2.03598	7.71541	0.317596	2.9989	0.452414		ENSG00000154429	4.82496	1.75697	7.82034	6.82569	1.93966
ENSG00000124145	1.58979	6.84501	1.25074	1.48189	0.453543		ENSG00000121895	11.6768	6.72926	18.5676	19.045	1.94121
ENSG00000139112	2.41282	1.65354	0.671312	0.0934121	0.455747		ENSG00000160712	1.31998	1.21871	2.21268	4.61006	1.9439
ENSG00000145908	0.730048	1.94238	0.0699753	0.060541	0.455976		ENSG00000142178	2.19472	3.72495	5.9791	7.46047	1.94952
ENSG00000168824	7.23908	17.3937	6.29121	3.87189	0.456697		ENSG00000186281	2.33983	0.141219	0.313044	6.45669	1.95707
ENSG00000158050	79.7644	83.609	46.3687	27.1608	0.456721		ENSG00000169504	24.2503	13.9831	41.5641	35.4676	1.96433
ENSG00000198888	552.056	1136.63	309.839	461.046	0.457144		ENSG00000026025	79.3289	72.6459	90.9911	210.917	1.97375
ENSG00000150637	39.6951	28.1345	20.5016	9.42892	0.457263		ENSG00000179144	0.653791	0.26397	2.37076	1.41238	1.98205
ENSG00000173801	0.653887	3.9496	0.615591	0.408643	0.457975		ENSG00000188404	111.308	81.729	123.824	260.81	1.98236
ENSG00000011422	1.40011	2.77009	0.330453	0.501459	0.458967		ENSG00000111913	8.36676	9.62006	7.16269	30.9411	2.00651
ENSG00000135929	2.32099	0.462129	0.139993	0.0575504	0.459437		ENSG00000167434	0.476036	0.0303474	2.54192	0.530776	2.02391
ENSG00000213145	20.3258	34.5555	11.8438	12.6116	0.465098		ENSG00000076706	1.63823	0.486936	5.34719	1.2338	2.08015
ENSG00000186891	0.916712	2.99321	0.596383	0.153155	0.465241		ENSG00000134463	1.01692	3.0028	3.25737	7.31562	2.08864
ENSG00000187624	1.33486	1.37683	0.0207622	0.174497	0.465918		ENSG00000142347	2.30178	2.61665	0.503878	11.9484	2.08895
ENSG00000073737	1.25771	2.96334	0.198459	0.701764	0.466195		ENSG00000172264	1.00366	3.88935	4.44389	7.98173	2.09279
ENSG00000169855	1.36112	4.97855	1.83684	0.0525813	0.466376		ENSG00000182985	3.88449	4.63604	19.7959	0.438845	2.11347
ENSG00000148297	3.91525	17.9172	3.53503	5.58651	0.466655		ENSG00000197134	0.224264	0.848184	1.5638	2.96044	2.12346
ENSG00000179820	4.89828	0.8072	1.35865	0.24914	0.468211		ENSG00000070214	4.16525	4.03682	9.98026	10.3986	2.19355
ENSG00000179583	6.91984	17.9577	4.03459	6.6607	0.472338		ENSG00000085871	3.26882	1.54646	8.86144	4.14225	2.20148
ENSG00000116962	5.69199	12.8701	4.17997	3.65296	0.478206		ENSG00000113504	1.14265	0.729123	2.27295	4.32985	2.22193
ENSG00000171502	1.08037	2.3253	0.284645	0.316982	0.481277		ENSG00000107719	1.93158	1.03522	2.00326	7.08204	2.23188
ENSG00000231389	109.896	148.936	71.9818	51.5695	0.481348		ENSG00000181577	2.76036	0.561266	7.15983	2.81612	2.25043
ENSG00000257341	37.8173	63.5033	23.0309	24.9543	0.483788		ENSG00000253910	2.05026	1.64184	4.56478	6.24634	2.25068
ENSG00000155962	2.56826	12.7064	1.94352	4.4463	0.485672		ENSG00000253873	2.00447	1.91079	4.54836	6.83318	2.26221
ENSG00000106546	13.9934	13.384	6.58825	5.69866	0.486323		ENSG00000253846	2.08545	1.77257	4.6168	6.80444	2.29109
ENSG00000154611	1.79845	1.1768	0.37308	0.0502496	0.487077		ENSG00000253485	1.99428	1.5243	4.4622	6.21318	2.29686
ENSG00000204252	26.7685	41.8194	15.7037	16.8497	0.489508		ENSG00000254245	1.99648	1.47783	4.44352	6.17185	2.30447
ENSG00000198763	497.871	943.427	333.875	372.324	0.490681		ENSG00000081853	1.95858	1.46259	4.39768	6.10818	2.30686
ENSG00000228253	1794.78	2765.41	1052.47	1191.02	0.492195		ENSG00000204956	1.97589	1.45509	4.39768	6.13688	2.30798
ENSG00000135925	6.93693	6.17288	2.61812	2.86792	0.495442		ENSG00000124491	4.16434	0.740406	8.96213	4.99441	2.31095
ENSG00000179388	1.98322	2.32544	0.991037	0.14144	0.496536		ENSG00000240764	1.94977	1.46637	4.42861	6.14042	2.32066
ENSG00000138755	0.0352581	2.10162	0.0198794	0.0348079	0.496676		ENSG00000254221	2.01002	1.48646	4.462	6.30007	2.32186
ENSG00000125844	18.7564	36.1896	9.60423	16.7839	0.49851		ENSG00000254122	1.98287	1.58324	4.46803	6.45786	2.32225
ENSG00000198899	1731.86	2709.53	999.489	1215.27	0.498888		ENSG00000253537	1.96501	1.47783	4.46324	6.18428	2.3237
ENSG00000104783	14.5852	26.5056	5.25008	14.2571	0.499113		ENSG00000103316	0.535251	1.52715	6.63933	0.815271	2.32734
ENSG00000117519	6.77287	2.75718	3.51707	0.242733	0.499547		ENSG00000253731	2.00347	1.51193	4.49872	6.33754	2.32735
ENSG00000010030	3.51386	3.4546	2.19963	0.281813	0.49969		ENSG00000253767	1.95802	1.46267	4.44352	6.20499	2.33337
ENSG00000118515	5.42884	3.21857	1.73534	1.5902	0.500172		ENSG00000253305	1.98158	1.5177	4.47301	6.4495	2.34985
ENSG00000160271	5.41255	15.9564	4.48584	5.21837	0.500845		ENSG00000242419	1.9504	1.4683	4.54797	6.26335	2.36428
ENSG00000198886	1432.99	2269.48	929.014	927.34	0.501652		ENSG00000186603	2.17898	2.81635	5.58895	8.99253	2.37036
ENSG00000118432	1.34149	3.15953	0.713624	0.548619	0.501804		ENSG00000253953	1.97308	1.52466	4.54508	6.48741	2.37052
ENSG00000102409	1.73379	8.35697	3.96491	0.129272	0.504036		ENSG00000204632	1.26033	1.86078	5.76725	4.555	2.40617
ENSG00000153094	1.46479	3.54262	0.915065	0.619169	0.504357		ENSG00000113140	7.53901	10.9373	23.9444	23.3588	2.40782
ENSG00000179344	30.6888	43.3077	7.4307	28.9116	0.504527		ENSG00000169136	66.0656	32.3195	154.953	87.1241	2.43141
ENSG00000044574	441.64	364.972	250.987	157.92	0.508164		ENSG00000253159	2.55747	1.45568	5.33566	7.3655	2.44483
ENSG00000188282	2.83444	3.208	1.41685	0.678583	0.509228		ENSG00000198142	0.114193	0.0900053	1.31501	2.14811	2.47851
ENSG00000212907	1355.86	2180.16	893.399	915.331	0.511791		ENSG00000187699	1.0471	0.707069	3.84506	3.74052	2.55331
ENSG00000198846	9.03477	4.54514	4.27213	1.70384	0.51194		ENSG00000240184	2.81968	2.3743	6.7138	9.82283	2.57669
ENSG00000198727	470.266	847.331	313.801	360.297	0.512352		ENSG00000154277	16.8985	0.978778	47.2929	2.11477	2.58625
ENSG00000117586	4.33369	7.0649	2.73592	2.14361	0.513452		ENSG00000061918	0.838785	0.39829	5.65076	0.788805	2.60716
ENSG00000130827	2.45864	4.68429	1.30597	1.39215	0.513853		ENSG00000159231	0.812636	0.298542	3.30825	4.51985	3.15896
ENSG00000120738	2.60341	2.12302	1.03241	0.436271	0.51568		ENSG00000169116	1.63443	1.92038	7.48768	8.30589	3.20327
ENSG00000010278	2.54519	4.62256	1.94534	0.78787	0.516289		ENSG00000188373	0.598356	0.628821	9.38497	1.24587	3.9139
ENSG00000099204	4.07792	3.68889	1.00463	2.04526	0.517046		ENSG00000102024	0.459263	0.430807	9.96172	0.0137163	4.14365
ENSG00000116141	0.608529	1.41181	0.0406641	0.0453906	0.518875		ENSG00000100320	0.0208898	0.0261224	0.0144962	7.43001	4.6138
ENSG00000119508	0.92058	1.95391	0.296187	0.23564	0.519403		ENSG00000154102	1.38062	0.466364	7.27879	9.53737	4.89115
ENSG00000159216	0.988294	2.77887	0.328893	0.671165	0.520197		ENSG00000186522	1.3427	1.01298	10.883	10.5546	5.38095
ENSG00000198804	2837.91	3949.35	1856.75	1679.64	0.521174		ENSG00000100336	0.217136	0.13561	0.207503	17.2479	8.26925
ENSG00000101335	2.75292	1.52813	0.832869	0.445449	0.521938		ENSG00000170128	0.131546	0.0570254	23.5709	0.0311679	11.6981
ENSG00000198692	16.3186	11.9716	13.8469	0	0.523171
ENSG00000183813	2.16937	4.37513	1.18501	1.28808	0.523506
ENSG00000023445	35.2618	32.2508	17.1546	17.3212	0.524737
ENSG00000085733	1.38096	2.78483	0.608789	0.628597	0.525055
ENSG00000152270	1.34292	1.05696	0.111017	0.200461	0.525351
ENSG00000164659	2.30358	2.36319	0.451956	1.0507	0.52539
ENSG00000140564	10.5925	11.6565	5.42899	5.42489	0.530079
ENSG00000142192	22.8083	24.9618	3.04741	21.4576	0.532548
ENSG00000167615	18.8884	27.8684	9.77984	14.1896	0.532632
ENSG00000166592	1.90084	1.61939	0.676285	0.264927	0.532806
ENSG00000175265	8.50655	10.7955	2.76902	6.58459	0.532982
ENSG00000114374	3.82578	3.76885	3.12169	0.00509248	0.534339
ENSG00000128274	6.1166	10.3584	3.20192	4.67309	0.534506
ENSG00000110092	0.26002	2.32664	0.281934	0.169817	0.53454
ENSG00000135144	1.04968	1.50751	0.331097	0.1087	0.535373
ENSG00000139194	1.92885	3.70919	0.822283	1.26793	0.535506
ENSG00000163898	2.44526	3.06916	1.46239	0.564561	0.535896
ENSG00000139116	5.36178	6.79998	3.27727	2.32417	0.536758
ENSG00000118785	1.90001	0.0454224	0.102401	0.0165508	0.537064
ENSG00000170425	0.76098	1.59914	0.188368	0.153917	0.537206
ENSG00000185442	6.24458	5.71928	5.26747	0.246594	0.538108
ENSG00000165246	1.86038	2.72481	1.55803	0	0.540308
ENSG00000198829	2.83086	0.982232	0.744431	0.397667	0.540521
ENSG00000151388	0.828279	2.0969	0.126268	0.540367	0.541429
ENSG00000188042	6.64832	10.8056	0.339332	8.2136	0.542459
ENSG00000163563	39.7096	39.5946	10.3525	32.1093	0.546857
ENSG00000144802	6.56925	9.98144	4.54067	3.61005	0.547188
ENSG00000198053	2.404	12.832	1.07624	6.35825	0.547372
ENSG00000255819	1.40151	0.42697	0.0655471	0.0306053	0.547516
ENSG00000223865	88.5342	136.257	54.4633	67.7813	0.547837
ENSG00000149531	8.28847	6.30571	5.64297	1.45228	0.548099
ENSG00000166886	5.06802	9.2722	3.9931	2.99847	0.550272
ENSG00000010310	3.52289	4.14768	1.41749	1.90653	0.550538
ENSG00000171236	0.862565	3.71976	0.922012	0.70253	0.550647
ENSG00000140995	7.54503	13.907	6.00791	4.94548	0.552336
ENSG00000239697	6.40107	5.27487	1.58471	3.96925	0.552355
ENSG00000166165	5.72713	3.34119	2.27115	1.85282	0.553289
ENSG00000164120	1.71816	0.0189363	0.0623936	0.00689989	0.553717
ENSG00000138760	12.0738	17.6831	8.53054	7.06957	0.554215
ENSG00000171714	2.31251	6.72196	1.89723	2.21986	0.554362
ENSG00000113742	5.43604	6.73902	3.02786	2.83187	0.554476
ENSG00000182319	3.5349	9.85206	2.4904	4.04344	0.554615
ENSG00000153064	0.909362	1.06505	0.159579	0.0465692	0.555088
ENSG00000226777	19.469	24.4884	0.186772	23.3796	0.556306
ENSG00000011028	0.339543	2.0159	0.252482	0.177806	0.557989
ENSG00000119772	5.23015	9.01955	2.64229	4.42654	0.558092
ENSG00000103489	1.92248	3.01267	0.966815	0.908321	0.558767
ENSG00000149428	74.5634	73.9053	46.3685	35.7312	0.558918
ENSG00000232810	34.9981	45.561	23.0098	21.1347	0.558928
ENSG00000046604	6.28722	9.24665	6.25135	1.55244	0.559134
ENSG00000106484	3.2904	0.623478	1.00474	0.303367	0.55938
ENSG00000142102	6.30886	6.85385	3.11008	3.37616	0.559679
ENSG00000167604	11.4727	17.3301	5.48608	9.7709	0.56024
ENSG00000143333	24.2016	21.9291	15.785	9.20335	0.560732
ENSG00000069399	12.5204	15.4152	7.59976	7.21334	0.561642
ENSG00000205358	0	1.89003	0.137203	0.0480472	0.561757
ENSG00000112796	1.11902	1.63807	0.448531	0.226183	0.562258
ENSG00000198840	651.122	1031	509.59	437.782	0.56372
ENSG00000063438	6.28069	12.2817	4.843	4.75254	0.563921
ENSG00000118689	1.96973	4.66159	0.939011	1.93159	0.564294
ENSG00000204257	57.4389	89.0056	39.8533	41.9188	0.564333
ENSG00000164708	2.55515	3.50217	0.677957	1.86964	0.564405
ENSG00000125735	3.64419	8.18222	2.17075	3.63831	0.564793
ENSG00000137936	0.530147	2.35668	0.504746	0.255734	0.564882
ENSG00000130589	6.0036	13.0635	3.56179	6.39619	0.567615
ENSG00000121716	5.81321	8.42856	2.59619	4.65336	0.569492
ENSG00000167748	11.7329	9.87315	6.01301	5.44258	0.570007
ENSG00000129824	106.677	81.421	106.481	0.0614918	0.570981
ENSG00000253250	4.89043	1.83631	1.81464	1.18952	0.573428
ENSG00000173212	1.58243	3.46745	0.920095	1.13652	0.575416
ENSG00000113758	11.8738	8.01415	2.84815	7.75808	0.575944
ENSG00000233927	5.55214	7.55154	3.77218	2.97632	0.579229
ENSG00000121236	5.04558	4.37108	2.95718	1.66196	0.579779
ENSG00000198712	2687.3	3601.36	2027.8	1618.98	0.580031
ENSG00000135709	2.11474	2.30366	0.572227	1.15073	0.580044
ENSG00000184014	5.11448	8.76121	1.34998	5.88476	0.581691
ENSG00000140939	2.50274	2.07361	1.08843	0.738704	0.581955
ENSG00000198938	2904.26	3291.82	1879.13	1727.51	0.582219
ENSG00000133328	3.32006	7.45496	1.54159	3.9075	0.583098
ENSG00000176165	0.368329	1.22921	0.0857062	0.0138524	0.583609
ENSG00000142185	1.40961	0.960323	0.0812373	0.469401	0.583679
ENSG00000123104	6.90304	15.0404	6.11803	5.86272	0.583907
ENSG00000089057	1.24563	2.46101	1.03297	0.304263	0.584797
ENSG00000137801	0.911149	0.814829	0.17244	0.00943547	0.585585
ENSG00000164733	9.89189	10.7997	6.09182	5.23211	0.587175
ENSG00000109684	1.97163	1.55426	0.600264	0.648988	0.588005
ENSG00000007038	1.29915	0.284589	0.0935101	0.0163732	0.588737
ENSG00000196547	6.40658	10.2978	3.67012	5.34994	0.58917
ENSG00000128228	70.2212	61.4315	46.49	30.2697	0.589286
ENSG00000115355	6.38201	7.42549	3.80816	3.52313	0.590308
ENSG00000086967	1.22616	1.4986	0.514721	0.275677	0.59059
ENSG00000213999	50.3691	30.0079	30.0104	16.7608	0.592048
ENSG00000213809	1.15844	0.34554	0.0539303	0.0251812	0.593358
ENSG00000110719	29.6021	41.2243	20.364	20.85	0.593382
ENSG00000137331	19.6991	26.4835	15.8267	10.7893	0.593909
ENSG00000077238	12.0642	17.1113	5.66181	10.8556	0.593973
ENSG00000154122	1.8682	2.79216	0.808591	1.15136	0.594556
ENSG00000197077	0.235783	1.52872	0.160225	0.0780652	0.594577
ENSG00000155307	11.0287	7.75607	6.35364	4.01223	0.594948
ENSG00000118495	1.46977	1.86588	0.642879	0.531786	0.594991
ENSG00000169429	2.35075	1.83399	1.41324	0.268422	0.595282
ENSG00000156675	4.21563	10.097	2.58488	5.12726	0.595377
ENSG00000164236	4.32492	13.3596	3.18138	6.54344	0.595636
ENSG00000070404	0.654052	5.64286	0.679695	2.26375	0.595818
ENSG00000170004	10.7465	22.2858	6.41741	12.4558	0.595829
ENSG00000123358	1.22614	1.82537	0.605218	0.405791	0.596062
ENSG00000065989	2.90631	2.09304	1.04511	1.13604	0.597363
ENSG00000149557	4.58652	12.0896	5.48375	3.67805	0.59765
ENSG00000101194	18.1354	18.2054	10.8858	10.0696	0.598719
ENSG00000156689	0.684785	1.95049	0.287099	0.488829	0.59887
ENSG00000101160	88.7756	161.52	43.1606	105.939	0.598898
ENSG00000167992	1.12103	3.39032	1.07395	0.830529	0.599642
ENSG00000158497	3.64793	0.545305	1.27663	0.447064	0.601252
ENSG00000173209	5.25587	6.22363	2.31083	3.79479	0.601329
ENSG00000188157	8.76615	17.1221	7.06275	7.71254	0.601519
ENSG00000173846	4.75308	7.58882	3.47057	3.16907	0.602406
ENSG00000185101	2.81972	5.78567	0.979932	3.41729	0.603205
ENSG00000138834	5.87804	9.88131	3.09731	5.61677	0.603293
ENSG00000162849	0.619278	4.75179	0.346926	2.10452	0.603908
ENSG00000197093	0.796292	2.26534	0.411555	0.645745	0.604015
ENSG00000025708	18.3564	40.7337	20.8089	14.0935	0.604066
ENSG00000186174	3.41182	5.40465	1.73336	2.80447	0.604433
