# Supplementary material for: rad21 Is Involved in Corneal Stroma Development by Regulating Neural Crest Migration
Source: Int J Mol Sci. 2020 Oct 21;21(20):7807. doi: 10.3390/ijms21207807 (PMC7594026; doi:10.3390/ijms21207807)
Supplement: Supplementary file 1 [file ijms-21-07807-s001.zip › Supple Table S2.xlsx]

## Sheet: Sheet1
Downregulated						Upregulated
Cluster1 (33 genes)	Cluster2 (15 genes)	Cluster3 (12 genes)	Cluster4 (14 genes)	Cluster5(11 genes)	Cluster6 (17genes)	Cluster7 (21 genes)
ENSG00000011422	ENSG00000007237	ENSG00000086967	ENSG00000006740	ENSG00000011028	ENSG00000073737	ENSG00000081853
ENSG00000085733	ENSG00000069399	ENSG00000112796	ENSG00000044574	ENSG00000110092	ENSG00000118689	ENSG00000162909
ENSG00000100292	ENSG00000102962	ENSG00000122877	ENSG00000099958	ENSG00000123104	ENSG00000119772	ENSG00000170989
ENSG00000103489	ENSG00000113742	ENSG00000123358	ENSG00000120738	ENSG00000124145	ENSG00000121716	ENSG00000174123
ENSG00000110719	ENSG00000115355	ENSG00000135144	ENSG00000121236	ENSG00000148288	ENSG00000125144	ENSG00000204956
ENSG00000130827	ENSG00000116141	ENSG00000137331	ENSG00000128228	ENSG00000154928	ENSG00000125844	ENSG00000240184
ENSG00000139194	ENSG00000118495	ENSG00000139116	ENSG00000137801	ENSG00000167992	ENSG00000128274	ENSG00000240764
ENSG00000154122	ENSG00000140564	ENSG00000176165	ENSG00000139112	ENSG00000170835	ENSG00000130589	ENSG00000242419
ENSG00000158481	ENSG00000140678	ENSG00000177374	ENSG00000143333	ENSG00000171236	ENSG00000138834	ENSG00000253159
ENSG00000159618	ENSG00000142102	ENSG00000226979	ENSG00000154611	ENSG00000173801	ENSG00000151388	ENSG00000253305
ENSG00000165246	ENSG00000145908	ENSG00000231389	ENSG00000166592	ENSG00000188157	ENSG00000159216	ENSG00000253485
ENSG00000169575	ENSG00000160683	ENSG00000233927	ENSG00000179388		ENSG00000167604	ENSG00000253537
ENSG00000171502	ENSG00000164733		ENSG00000184867		ENSG00000167615	ENSG00000253731
ENSG00000173212	ENSG00000170425		ENSG00000185482		ENSG00000186174	ENSG00000253767
ENSG00000173846	ENSG00000198938				ENSG00000196126	ENSG00000253846
ENSG00000175040					ENSG00000196547	ENSG00000253873
ENSG00000183813					ENSG00000198502	ENSG00000253910
ENSG00000187210						ENSG00000253953
ENSG00000188389						ENSG00000254122
ENSG00000198695						ENSG00000254221
ENSG00000198727						ENSG00000254245
ENSG00000198763
ENSG00000198786
ENSG00000198886
ENSG00000198899
ENSG00000204252
ENSG00000204257
ENSG00000212907
ENSG00000213145
ENSG00000223865
ENSG00000228253
ENSG00000232629
ENSG00000257341
