# Supplementary material for: rad21 Is Involved in Corneal Stroma Development by Regulating Neural Crest Migration
Source: Int J Mol Sci. 2020 Oct 21;21(20):7807. doi: 10.3390/ijms21207807 (PMC7594026; doi:10.3390/ijms21207807)
Supplement: Supplementary file 1 [file ijms-21-07807-s001.zip › Supple Table S3.xlsx]

## Sheet: Sheet1
CHR	Start position	End position	ISC	II-5 IS	II-4 IS	II-2 IS	II-3 IS
chr7	65160001	65180000	0.694712	-1.54609	-1.67763	-0.934174	-0.900123
chr7	65140001	65160000	0.677259	-1.53218	-1.63279	-0.942566	-0.86789
chr22	22880001	22900000	0.669534	0.331579	0.0403627	0.218342	1.49267
chr7	65180001	65200000	0.638377	-1.5142	-1.6511	-0.957466	-0.931081
chr22	22900001	22920000	0.622006	0.293607	-0.0114991	0.170101	1.35602
chr22	22920001	22940000	0.57091	0.314251	0.0421408	0.187181	1.31103
chr11	48520001	48540000	0.52432	-1.17338	-1.45474	-0.733683	-0.845798
chr11	48480001	48500000	0.518608	-1.15786	-1.33936	-0.592723	-0.867281
chr22	18760001	18780000	0.518429	-2.15459	-2.23311	-1.31784	-2.033
chr7	66760001	66780000	0.499391	-2.04136	-1.80147	-1.47757	-1.36648
chr22	18800001	18820000	0.496836	-2.1569	-2.21469	-1.34201	-2.0359
chr11	48500001	48520000	0.495141	-1.17169	-1.40743	-0.753126	-0.835711
chr7	65240001	65260000	0.49435	-0.947474	-0.901722	-0.541615	-0.318881
chr22	22960001	22980000	0.493296	0.459882	0.213823	0.353162	1.30713
chr22	22940001	22960000	0.492556	0.397241	0.149047	0.234082	1.29732
chr7	65200001	65220000	0.485816	-1.5659	-1.09489	-1.06903	-0.620132
chr22	18820001	18840000	0.480686	-2.19289	-2.24183	-1.36569	-2.10765
chr22	18780001	18800000	0.476423	-2.15455	-2.22536	-1.3666	-2.06047
chr17	15580001	15600000	0.475974	-0.953343	-1.10178	-0.612377	-0.490794
chr22	18840001	18860000	0.474286	-2.15309	-2.25497	-1.37597	-2.08352
chr17	15640001	15660000	0.473738	-0.876368	-1.24983	-0.610317	-0.568404
chrX	25260001	25280000	0.466597	-1.078	-1.25606	-0.810187	-0.590674
chr7	66740001	66760000	0.448394	-1.82521	-1.53921	-1.21583	-1.25181
chr7	66680001	66700000	0.44768	-1.73245	-1.33423	-1.01895	-1.15237
chr22	23020001	23040000	0.443235	0.442393	0.220937	0.34112	1.20868
chr11	48560001	48580000	0.443205	-1.19077	-0.807601	-0.636085	-0.475879
chrX	25240001	25260000	0.442515	-1.09095	-1.25313	-0.814825	-0.644217
chr22	18680001	18700000	0.441355	-2.10197	-2.15339	-1.36179	-2.01086
chr7	66720001	66740000	0.440553	-1.80369	-1.61992	-1.2047	-1.33779
chr22	22980001	23000000	0.439973	0.502501	0.286322	0.367969	1.3008
chr17	15660001	15680000	0.438833	-0.733753	-1.08007	-0.522981	-0.413176
chr14	106680001	106700000	0.437531	0.212187	-0.0140238	0.891802	0.181423
chr7	65220001	65240000	0.432819	-0.919093	-0.801676	-0.580551	-0.27458
chr11	48540001	48560000	0.432811	-1.0658	-1.25936	-0.902957	-0.556576
chr22	18720001	18740000	0.431672	-2.10764	-2.15731	-1.38787	-2.01375
chr22	18740001	18760000	0.43063	-2.13938	-2.19518	-1.37703	-2.09628
chrX	77420001	77440000	0.429869	-0.869066	-1.01493	-0.663711	-0.360546
chr22	18640001	18660000	0.429632	-1.99579	-2.25022	-1.33899	-2.04776
chr22	25060001	25080000	0.42935	-1.96681	-1.9632	-1.20152	-1.86979
chr22	25020001	25040000	0.426081	-1.9845	-1.94648	-1.15992	-1.91888
chr22	18700001	18720000	0.425036	-2.07438	-2.1521	-1.3774	-1.99901
chr22	18660001	18680000	0.422794	-2.04111	-2.17793	-1.35461	-2.01883
chrX	25280001	25300000	0.421729	-1.01801	-1.30531	-0.900963	-0.578895
chr11	48580001	48600000	0.416962	-0.847774	-0.893615	-0.342467	-0.564997
chr22	18860001	18880000	0.416841	-2.15835	-2.25009	-1.38555	-2.18921
chr22	25040001	25060000	0.416783	-1.98321	-1.96735	-1.20097	-1.91601
chrX	25200001	25220000	0.416586	-1.11737	-1.27397	-0.817228	-0.740934
chr4	3940001	3960000	0.416483	-1.04054	-1.0461	-0.72812	-0.525548
chrX	25300001	25320000	0.412762	-0.997879	-1.36154	-0.911162	-0.622734
chrX	25180001	25200000	0.411321	-1.06232	-1.25045	-0.796379	-0.693745
chrX	25360001	25380000	0.408822	-0.836943	-1.23346	-0.733	-0.519764
chrX	25160001	25180000	0.40476	-0.919645	-1.10985	-0.660751	-0.559224
chr22	25000001	25020000	0.40426	-2.0803	-2.01356	-1.16379	-2.12155
chr17	15560001	15580000	0.398628	-1.11239	-1.03459	-0.754242	-0.595481
chr8	2460001	2480000	0.398333	-0.237315	-0.083777	0.114991	0.360583
chrX	23660001	23680000	0.397829	-1.34736	-1.56202	-1.33659	-0.777127
chr22	23000001	23020000	0.397397	0.421611	0.215803	0.324132	1.10808
chrX	25220001	25240000	0.393779	-1.13086	-1.22825	-0.866937	-0.704617
chr7	66580001	66600000	0.39371	-1.14959	-1.38131	-0.912483	-0.831
chrX	128680001	128700000	0.393522	-1.46116	-1.73971	-1.53884	-0.874992
chr7	15220001	15240000	0.392578	-0.442418	-0.575337	-0.0905273	-0.142072
chr7	66800001	66820000	0.39216	-2.19594	-1.94224	-1.71367	-1.64019
chrX	128660001	128680000	0.385012	-1.56843	-1.80671	-1.61317	-0.991945
chrX	77460001	77480000	0.382577	-0.633053	-0.771818	-0.428244	-0.211473
chrX	128700001	128720000	0.382272	-1.4213	-1.5627	-1.36959	-0.849863
chr11	48880001	48900000	0.381272	-0.950431	-0.195653	-0.0765819	-0.306959
chr11	48900001	48920000	0.380717	-0.92356	-0.293527	-0.195952	-0.259701
chr7	15240001	15260000	0.379939	-0.39332	-0.5436	-0.0670122	-0.110029
chr14	105900001	105920000	0.378851	0.328209	0.251297	0.659339	0.677867
chrX	128640001	128660000	0.370943	-1.67114	-1.76571	-1.66632	-1.02865
chr11	3580001	3600000	0.369598	-1.32543	-0.934955	-0.594312	-0.926881
chrX	128560001	128580000	0.369388	-1.59609	-1.4985	-1.39202	-0.963799
chr11	3560001	3580000	0.368547	-1.25945	-0.887625	-0.58256	-0.827421
chrX	76700001	76720000	0.366995	-0.853579	-0.753751	-0.374551	-0.498789
chr7	66660001	66680000	0.366943	-1.5323	-1.4624	-1.05849	-1.20232
chr11	71340001	71360000	0.366539	-1.60854	-1.50685	-1.41878	-0.963527
chr7	66640001	66660000	0.366323	-1.58811	-1.3434	-1.05727	-1.1416
chr8	2440001	2460000	0.36621	-0.272037	-0.145261	0.0530602	0.262061
chr22	25080001	25100000	0.366052	-2.02172	-2.03735	-1.30533	-2.02164
chr14	106660001	106680000	0.36535	0.284311	-0.00297872	0.876294	0.135739
chrX	76740001	76760000	0.363499	-0.754318	-0.689233	-0.193576	-0.522978
chr8	2420001	2440000	0.363484	-0.364657	-0.260396	-0.0346231	0.136539
chr7	15200001	15220000	0.362332	-0.448889	-0.540882	-0.101682	-0.163424
chr4	4140001	4160000	0.361662	-1.11127	-0.985277	-0.796315	-0.576911
chr11	49120001	49140000	0.360183	-0.778187	-0.259289	-0.19755	-0.119561
chr11	3480001	3500000	0.360138	-1.14054	-0.951894	-0.640803	-0.731354
chrX	128580001	128600000	0.360059	-1.55439	-1.61303	-1.45461	-0.992697
chrX	25340001	25360000	0.359436	-0.941369	-1.18833	-0.806726	-0.6041
chrX	77480001	77500000	0.358792	-0.458656	-0.61889	-0.248212	-0.11175
chr14	105880001	105900000	0.358581	0.427881	0.302134	0.683752	0.763425
chrX	128600001	128620000	0.354502	-1.60448	-1.66236	-1.56356	-0.994266
chr8	2400001	2420000	0.353866	-0.423227	-0.329428	-0.0772747	0.032353
chr16	74320001	74340000	0.352654	-1.58177	-2.02204	-1.36752	-1.53098
chr11	48840001	48860000	0.35238	-0.846488	-0.222111	-0.0588824	-0.304956
chr14	106700001	106720000	0.351507	0.273881	-0.0741114	0.767261	0.135522
chr16	74480001	74500000	0.345775	-1.01275	-1.40796	-0.718721	-1.01044
chrX	62300001	62320000	0.342799	-0.852734	-0.992316	-0.77711	-0.382343
chr8	2480001	2500000	0.341216	-0.127888	0.0286166	0.135551	0.44761
chr14	106740001	106760000	0.340846	0.169921	-0.184805	0.587417	0.0793905
chrX	58220001	58240000	0.339101	0.159675	0.387356	0.590032	0.635201
chrX	25140001	25160000	0.337332	-0.717933	-0.869283	-0.499755	-0.412797
chr11	48860001	48880000	0.337251	-0.998225	-0.241401	-0.171274	-0.39385
chrX	128540001	128560000	0.334544	-1.56376	-1.39895	-1.34632	-0.947293
chr14	105860001	105880000	0.333535	0.460624	0.282627	0.581058	0.829263
chrX	25320001	25340000	0.333199	-0.882757	-1.15444	-0.745815	-0.624983
chr14	105820001	105840000	0.332425	0.339021	0.208399	0.460717	0.751553
chr8	2380001	2400000	0.330328	-0.446288	-0.450723	-0.123542	-0.112814
chr2	124640001	124660000	0.329345	-0.521739	-0.439541	-0.190846	-0.111744
chr11	48780001	48800000	0.328716	-0.602538	-0.22455	0.13844	-0.308097
chr11	3500001	3520000	0.325187	-1.11442	-0.950691	-0.667317	-0.747417
chr1	243100001	243120000	0.324784	-0.727522	-1.19626	-0.576934	-0.697285
chr5	22180001	22200000	0.320231	-0.266264	-0.0783598	0.0811274	0.214712
chr11	48800001	48820000	0.320045	-0.650061	-0.13596	0.185507	-0.331438
chr7	15280001	15300000	0.3197	-0.317495	-0.463422	-0.0586065	-0.0829107
chrX	134820001	134840000	0.319412	-0.36292	-0.447785	-0.0761293	-0.0957514
chr22	23040001	23060000	0.318865	0.444914	0.287533	0.382653	0.987524
chr11	48820001	48840000	0.318143	-0.820895	-0.183384	-0.0258952	-0.342098
chr1	243080001	243100000	0.316977	-0.572468	-0.992847	-0.411586	-0.519775
chrX	23640001	23660000	0.315985	-1.33571	-1.53765	-1.42554	-0.815847
chr5	140100001	140120000	0.3147	-1.87477	-1.96085	-1.73582	-1.4704
chr17	15720001	15740000	0.314558	-0.669233	-1.18925	-0.578325	-0.651044
chrX	76760001	76780000	0.314505	-0.601376	-0.469107	-0.00371539	-0.437757
chrX	128620001	128640000	0.314374	-1.61878	-1.64901	-1.67117	-0.967861
chr7	56460001	56480000	0.312678	-0.547642	-0.627614	-0.16661	-0.38329
chr17	15700001	15720000	0.312019	-0.676312	-1.17783	-0.57192	-0.658188
chr19	37800001	37820000	0.310705	0.476155	0.359513	0.694237	0.76284
chr4	3980001	4000000	0.309659	-0.789026	-0.928801	-0.652939	-0.445569
chr7	128200001	128220000	0.308322	-0.5648	-0.470238	-0.157424	-0.260969
chr11	3460001	3480000	0.308033	-1.00014	-0.932632	-0.600609	-0.716102
chr2	124660001	124680000	0.307648	-0.508094	-0.472488	-0.206002	-0.159283
chr14	106720001	106740000	0.30576	0.244681	-0.0996019	0.6391	0.117499
chr7	15180001	15200000	0.304853	-0.428233	-0.515223	-0.161666	-0.172084
chr16	74300001	74320000	0.304468	-1.57449	-1.88054	-1.38833	-1.45776
chr8	2500001	2520000	0.304281	-0.0446755	0.0958319	0.144324	0.515395
chr7	64280001	64300000	0.303926	0.267539	0.253227	0.544253	0.584366
chr11	48920001	48940000	0.3037	-0.846127	-0.326195	-0.306311	-0.25861
chr5	34280001	34300000	0.302532	-0.458975	-0.689128	-0.427016	-0.116023
chr11	3540001	3560000	0.302488	-1.09756	-0.894788	-0.573983	-0.813387
chrX	70880001	70900000	0.302333	-1.02867	-0.938978	-0.7792	-0.583777
chr11	3420001	3440000	0.301824	-0.85367	-0.751364	-0.416903	-0.584483
chrX	99880001	99900000	0.300399	-0.792584	-0.940837	-0.63829	-0.494334
chr14	105840001	105860000	0.3003	0.453567	0.230551	0.492926	0.791791
chr4	4160001	4180000	0.300115	-0.995346	-1.05799	-0.927091	-0.526018
chr7	15260001	15280000	0.300084	-0.357877	-0.441479	-0.0727171	-0.126471
chr17	15680001	15700000	0.299546	-0.891476	-1.14931	-0.739613	-0.702079
chr14	105800001	105820000	0.299372	0.380141	0.277743	0.509033	0.747594
chr6	46400001	46420000	0.298004	0.12848	0.0453333	0.279783	0.490039
chr11	49860001	49880000	0.297956	-0.399476	-0.697898	-0.476829	-0.0246329
chrX	76680001	76700000	0.297617	-0.687057	-0.645246	-0.308437	-0.428631
chr4	175920001	175940000	0.297026	0.230834	0.290664	0.645957	0.469593
chr19	37820001	37840000	0.296856	0.50415	0.385042	0.692224	0.790679
chr1	243180001	243200000	0.295564	-0.789863	-1.36424	-0.817253	-0.745718
chr7	128220001	128240000	0.295386	-0.461341	-0.440727	-0.00865675	-0.30264
chr1	227300001	227320000	0.295198	-0.183853	-0.15645	-0.0560378	0.306132
chr1	243120001	243140000	0.294479	-0.687339	-1.26912	-0.696652	-0.670847
chr4	4260001	4280000	0.294235	-0.566723	-0.528562	-0.164241	-0.342574
chr4	175940001	175960000	0.29422	0.246173	0.342268	0.666421	0.51046
chr4	4020001	4040000	0.293727	-0.817494	-0.954588	-0.699207	-0.485421
chr7	15300001	15320000	0.292478	-0.318811	-0.395328	-0.0553324	-0.0738517
chrX	62280001	62300000	0.292417	-1.02548	-0.668873	-0.809281	-0.300239
chrX	48100001	48120000	0.292309	-0.532891	-0.266526	-0.325908	0.11111
chrX	128500001	128520000	0.292043	-1.37988	-1.2439	-1.24332	-0.796375
chrX	46260001	46280000	0.292014	-0.934876	-0.953938	-0.716739	-0.588048
chr7	56440001	56460000	0.291502	-0.552411	-0.6512	-0.226001	-0.394605
chr6	46380001	46400000	0.291459	0.115702	0.051758	0.266658	0.48372
chrX	77500001	77520000	0.291135	-0.278681	-0.406496	-0.0424963	-0.0604103
chrX	79500001	79520000	0.290817	-0.697128	-0.317216	-0.278683	-0.154026
chr4	4280001	4300000	0.290541	-0.306827	-0.369418	0.106847	-0.202011
chr7	66600001	66620000	0.290147	-1.12952	-1.36853	-0.960717	-0.957046
chrX	58160001	58180000	0.289895	0.0593895	0.176708	0.326538	0.489348
chrX	23620001	23640000	0.288488	-1.34761	-1.41866	-1.36636	-0.822944
chrX	77440001	77460000	0.288229	-0.625228	-0.765852	-0.546625	-0.267997
chrX	76780001	76800000	0.287204	-0.446136	-0.361101	0.12035	-0.35318
chrX	139980001	140000000	0.286585	-0.640411	-0.490261	-0.139472	-0.418031
chrX	99820001	99840000	0.284634	-0.841188	-0.998687	-0.738277	-0.532329
chr2	124680001	124700000	0.284025	-0.492987	-0.471571	-0.245565	-0.150943
chr5	22220001	22240000	0.283873	-0.327116	-0.08777	0.0887937	0.0640671
chr19	37840001	37860000	0.283561	0.500112	0.406742	0.692277	0.781698
chr22	23080001	23100000	0.28302	0.419817	0.319271	0.445033	0.860096
chr11	49160001	49180000	0.283009	-0.65178	-0.30179	-0.0352265	-0.352325
chr4	4100001	4120000	0.282968	-1.05378	-1.04926	-0.829451	-0.707658
chrX	77360001	77380000	0.282777	-1.00163	-1.15462	-1.02622	-0.564471
chr14	35040001	35060000	0.282742	-1.76746	-1.82366	-1.63698	-1.38866
chr1	227320001	227340000	0.280787	-0.18895	-0.171672	-0.0720701	0.273022
chrX	148480001	148500000	0.279993	-0.435385	-0.56487	-0.277636	-0.162633
chrX	141040001	141060000	0.279446	-0.177537	0.0571071	0.343313	0.0951482
chr15	55440001	55460000	0.279002	-1.1368	-1.33054	-0.908341	-1.001
chrX	141020001	141040000	0.278783	-0.151978	-0.0168446	0.272294	0.116449
chrX	76640001	76660000	0.278777	-0.71949	-0.723828	-0.393332	-0.492432
chr19	37780001	37800000	0.278753	0.48227	0.413649	0.679273	0.774152
chr4	175960001	175980000	0.27859	0.286688	0.371076	0.678672	0.536271
chr7	66700001	66720000	0.278067	-1.65019	-1.36137	-1.22336	-1.23207
chr14	105780001	105800000	0.278009	0.517146	0.331792	0.64312	0.761837
chrX	128480001	128500000	0.277836	-1.3772	-1.10853	-1.12729	-0.802769
chr16	74280001	74300000	0.277808	-1.46891	-1.59365	-1.21975	-1.2872
chr5	22200001	22220000	0.277206	-0.262473	-0.0743582	0.0653337	0.152248
chrX	99840001	99860000	0.276697	-0.815875	-0.999099	-0.689257	-0.572323
chrX	77400001	77420000	0.276607	-0.82707	-1.00377	-0.826243	-0.451383
chr6	46420001	46440000	0.276319	0.132859	0.0560996	0.270656	0.470941
chr16	14000001	14020000	0.276121	-1.13551	-1.33583	-0.892861	-1.02623
chrX	99900001	99920000	0.275864	-0.808446	-0.894516	-0.599303	-0.551932
chrX	152920001	152940000	0.275444	0.0283224	0.192948	0.253092	0.519067
chr17	15600001	15620000	0.274955	-0.999653	-0.896023	-0.675573	-0.670194
chrX	130100001	130120000	0.274769	-0.707572	-0.907349	-0.683824	-0.381559
chr16	31480001	31500000	0.27442	-0.318949	-0.547009	-0.138172	-0.178947
chrX	58200001	58220000	0.274131	0.0448079	0.427085	0.448271	0.571884
chr7	66820001	66840000	0.273822	-1.94942	-1.98015	-1.71567	-1.66626
chr4	175900001	175920000	0.273288	0.198135	0.252384	0.599137	0.39796
chrX	152900001	152920000	0.273211	0.10912	0.286234	0.358013	0.583762
chrX	126160001	126180000	0.272727	-0.319984	-0.344467	-0.105981	-0.0130144
chrX	148440001	148460000	0.272593	-0.300463	-0.314955	0.0345938	-0.104826
chrX	148460001	148480000	0.272428	-0.35373	-0.409201	-0.0954442	-0.122631
chr2	124620001	124640000	0.271695	-0.50972	-0.42107	-0.252108	-0.135292
chr5	33420001	33440000	0.270626	-0.667657	-0.788454	-0.390491	-0.524368
chr1	227360001	227380000	0.270566	-0.189014	-0.174597	-0.0729835	0.250505
chr2	198620001	198640000	0.270476	-0.588167	-0.557506	-0.155686	-0.449036
chr1	227340001	227360000	0.270318	-0.184775	-0.177422	-0.0644154	0.242853
chr7	64200001	64220000	0.269971	0.43989	0.470114	0.772576	0.67737
chrX	5100001	5120000	0.269793	-0.00965902	-0.117921	-0.00539923	0.417405
chr15	34860001	34880000	0.269346	-0.425362	-0.339314	-0.205499	-0.0204853
chrX	123240001	123260000	0.269146	-0.631595	-0.771181	-0.374851	-0.489633
chrX	46280001	46300000	0.269113	-0.81714	-0.911919	-0.672082	-0.518751
chr12	38300001	38320000	0.268778	-0.613645	-0.260978	-0.0372238	-0.299844
chr2	124700001	124720000	0.268743	-0.499314	-0.48518	-0.250654	-0.196354
chrX	152940001	152960000	0.268688	0.0400404	0.149071	0.244846	0.481641
chrX	77380001	77400000	0.268436	-0.9831	-1.15815	-1.04922	-0.555155
chr7	64300001	64320000	0.267987	0.17754	0.248097	0.478295	0.483317
chrX	5080001	5100000	0.267797	-0.0325323	-0.140483	-0.0662099	0.428789
chr22	25100001	25120000	0.267693	-1.6864	-1.56272	-1.04974	-1.664
chrX	5000001	5020000	0.267606	-0.0392044	0.00964678	0.0415258	0.464128
chr2	198580001	198600000	0.2672	-0.51701	-0.440479	-0.0994707	-0.323617
chr4	139920001	139940000	0.266794	-1.78389	-1.70443	-1.3476	-1.60713
chrX	5860001	5880000	0.266236	-0.440745	-0.644905	-0.382213	-0.170965
chr1	227440001	227460000	0.266043	-0.179136	-0.268101	-0.0849832	0.169831
chr16	13980001	14000000	0.265945	-1.17508	-1.38339	-0.946235	-1.08035
chr4	181000001	181020000	0.26582	0.0329456	0.021637	0.101777	0.484445
chr19	37760001	37780000	0.265657	0.482901	0.386971	0.654716	0.74647
chr7	72000001	72020000	0.265405	-0.633498	-0.519675	-0.303141	-0.319223
chrX	76660001	76680000	0.265383	-0.647245	-0.617633	-0.291618	-0.442494
chr4	4300001	4320000	0.265058	-0.25527	-0.227482	0.180264	-0.1329
chrX	76800001	76820000	0.265	-0.328639	-0.181758	0.279107	-0.259503
chr11	48760001	48780000	0.264791	-0.463536	-0.170079	0.225353	-0.329386
chr5	177740001	177760000	0.264779	-0.26694	-0.0519707	0.148507	0.0621402
chr8	2360001	2380000	0.264646	-0.482305	-0.523097	-0.203867	-0.272244
chrX	64740001	64760000	0.264371	-1.41628	-1.75469	-1.43406	-1.20817
chr19	37860001	37880000	0.264013	0.523297	0.43642	0.69682	0.790922
chr4	4240001	4260000	0.263952	-0.845751	-0.736563	-0.482467	-0.571943
chr15	34920001	34940000	0.263695	-0.526526	-0.604455	-0.426249	-0.177343
chrX	30540001	30560000	0.263649	-0.477989	-0.436258	-0.217689	-0.169261
chrX	5840001	5860000	0.262818	-0.415208	-0.625938	-0.394696	-0.120814
chrX	23600001	23620000	0.262818	-1.14346	-1.27898	-1.16599	-0.730814
chr11	89100001	89120000	0.26268	0.315275	0.0838451	0.495412	0.429068
chrX	152960001	152980000	0.262082	0.0777484	0.151614	0.273679	0.479847
chr16	31460001	31480000	0.261698	-0.33167	-0.560639	-0.161811	-0.207101
chr2	198600001	198620000	0.261602	-0.508882	-0.43872	-0.124626	-0.299773
chr4	4040001	4060000	0.261256	-0.856679	-0.962444	-0.778078	-0.518533
chrX	141060001	141080000	0.260931	-0.123001	0.0624974	0.337676	0.123681
chrX	84380001	84400000	0.260881	-0.181759	-0.197934	0.0807211	0.0613492
chr11	71360001	71380000	0.259948	-1.32622	-1.47792	-1.42651	-0.857736
chr6	24320001	24340000	0.259752	-1.25868	-1.17164	-0.828083	-1.08274
chr17	36180001	36200000	0.259687	-0.713624	-0.402605	-0.394953	-0.201901
chrX	16660001	16680000	0.259419	-0.934104	-0.947796	-0.729685	-0.633378
chrX	63440001	63460000	0.259258	0.255373	0.139993	0.582055	0.331827
chr7	66780001	66800000	0.259242	-1.96402	-1.80207	-1.69963	-1.54797
chr11	50120001	50140000	0.259067	-0.232715	0.0166322	0.0615484	0.240504
chr7	64180001	64200000	0.257987	0.462781	0.48208	0.78742	0.673416
chr15	34800001	34820000	0.257276	-0.224254	-0.0946067	0.0511696	0.144523
chr7	64100001	64120000	0.257189	0.395081	0.317253	0.625704	0.601009
chr17	36160001	36180000	0.256662	-0.462873	-0.169385	-0.132358	0.0134235
chr7	15160001	15180000	0.256544	-0.402498	-0.505977	-0.159882	-0.235505
chrX	58060001	58080000	0.256476	-0.11439	0.00607661	0.0701339	0.334505
chr5	177700001	177720000	0.256464	-0.47728	-0.255081	-0.072961	-0.146471
chr7	66840001	66860000	0.256388	-1.7679	-1.85642	-1.4786	-1.63295
chr11	48660001	48680000	0.256019	-0.418619	-0.423367	-0.00209414	-0.327853
chrX	58180001	58200000	0.255831	0.105681	0.345951	0.413908	0.549386
chr7	56420001	56440000	0.255673	-0.567439	-0.637361	-0.252169	-0.441285
chrX	148420001	148440000	0.255425	-0.322702	-0.265542	0.022469	-0.0998643
chrX	23680001	23700000	0.255337	-1.18172	-1.37056	-1.25436	-0.787253
chrX	141000001	141020000	0.255182	-0.0157922	-0.107882	0.285531	0.101159
chr1	21520001	21540000	0.254953	-0.325446	-0.396603	-0.0329635	-0.17918
chrX	62360001	62380000	0.254545	-0.714918	-0.973002	-0.992675	-0.186155
chr15	55480001	55500000	0.254392	-0.951485	-1.21067	-0.685	-0.968373
chrX	123480001	123500000	0.254106	-0.532669	-0.495835	-0.263436	-0.256855
chr15	55460001	55480000	0.25404	-1.08573	-1.33829	-0.86502	-1.05092
chrX	5820001	5840000	0.254025	-0.403332	-0.552367	-0.348581	-0.0990691
chr16	14020001	14040000	0.253997	-0.813518	-0.982282	-0.61759	-0.670216
chrX	125340001	125360000	0.253965	-0.132077	-0.40757	-0.111216	0.0794981
chr16	31500001	31520000	0.25379	-0.204179	-0.473153	-0.100837	-0.0689156
chr15	55500001	55520000	0.253013	-0.760779	-1.07507	-0.538334	-0.79149
chrX	5160001	5180000	0.252887	0.10602	-0.0745862	0.122042	0.415165
chrX	152860001	152880000	0.252652	0.293619	0.390044	0.519732	0.669234
chr16	74380001	74400000	0.252519	-1.37105	-1.53399	-1.14959	-1.25041
chr1	227380001	227400000	0.252413	-0.187666	-0.206576	-0.124456	0.235039
chr11	48420001	48440000	0.252356	-1.20247	-1.17539	-0.73705	-1.1361
chrX	130140001	130160000	0.252047	-0.697131	-0.891875	-0.648839	-0.436072
chrX	16800001	16820000	0.251791	-0.758894	-0.928837	-0.521554	-0.662595
chr4	175860001	175880000	0.251669	0.159264	0.167064	0.540969	0.288698
chrX	62320001	62340000	0.251603	-0.904721	-1.037	-1.09273	-0.345784
chrX	99860001	99880000	0.251028	-0.795979	-0.906763	-0.649365	-0.55132
chr1	21540001	21560000	0.250981	-0.365266	-0.426757	-0.0671407	-0.22292
chrX	25120001	25140000	0.250924	-0.567504	-0.644597	-0.367651	-0.342602
chr3	196680001	196700000	0.250799	0.115002	0.000471164	0.372131	0.24494
chr7	89820001	89840000	0.250426	-0.513975	-0.322985	-0.144442	-0.191665
chr16	74340001	74360000	0.250305	-1.53876	-1.80105	-1.3437	-1.4955
chrX	84360001	84380000	0.250023	-0.305537	-0.352549	-0.0913765	-0.0666634
chr1	227260001	227280000	0.250019	-0.110143	-0.0487537	0.00486268	0.336279
chr4	133000001	133020000	0.249924	-0.0483103	-0.154382	0.0897554	0.2074
chr1	227280001	227300000	0.249888	-0.127505	-0.0843087	-0.0502285	0.33819
chr3	156940001	156960000	0.249843	-1.11241	-1.37499	-1.02135	-0.966362
chrX	4980001	5000000	0.24982	-0.00769071	0.0880162	0.131804	0.448161
chr5	177720001	177740000	0.249691	-0.311451	-0.092114	0.0975339	-0.00171596
chrX	152820001	152840000	0.249005	0.28639	0.318143	0.476817	0.625726
chrX	130080001	130100000	0.248855	-0.645023	-0.815599	-0.57548	-0.387432
chrX	84300001	84320000	0.248837	-0.395836	-0.370061	-0.14091	-0.127313
chr8	2520001	2540000	0.248764	0.0267295	0.159005	0.137402	0.545861
chrX	79520001	79540000	0.24862	-0.644348	-0.295186	-0.242634	-0.19966
chr5	34200001	34220000	0.248498	-0.438191	-0.701732	-0.481233	-0.161694
chrX	141100001	141120000	0.247853	-0.0918099	-0.00739904	0.275883	0.120614
chr16	12700001	12720000	0.247845	0.0752541	-0.0178766	0.185624	0.367444
chrX	142860001	142880000	0.247757	-0.159182	-0.293449	0.0913102	-0.0484282
chr17	15620001	15640000	0.247693	-0.841746	-0.925787	-0.583848	-0.688298
chr5	22240001	22260000	0.247594	-0.251176	-0.062527	0.114832	0.0666523
chrX	77340001	77360000	0.247514	-0.845601	-1.09977	-0.927434	-0.522912
chr6	94780001	94800000	0.247447	-0.307334	-0.262121	-0.0638715	-0.0106904
chr6	46440001	46460000	0.247225	0.139514	0.0747835	0.24421	0.464537
chr1	243300001	243320000	0.247139	-0.574312	-1.19974	-0.676608	-0.603166
chrX	5060001	5080000	0.247002	-0.00212511	-0.0889868	-0.03798	0.440871
chrX	62340001	62360000	0.246803	-0.763957	-0.993558	-1.00757	-0.256336
chr6	158480001	158500000	0.246775	-0.478132	-0.432985	-0.116188	-0.30138
chr7	56400001	56420000	0.246663	-0.573383	-0.648765	-0.278577	-0.450245
chr4	3920001	3940000	0.246313	-0.655812	-0.853472	-0.564846	-0.45181
chrX	140000001	140020000	0.246255	-0.645317	-0.424959	-0.100988	-0.476777
chr1	243140001	243160000	0.246236	-0.713064	-1.36479	-0.831553	-0.753826
chrX	99780001	99800000	0.245975	-0.854635	-0.938679	-0.706582	-0.594782
chr11	3520001	3540000	0.245424	-1.10661	-0.912289	-0.609396	-0.91866
chrX	123500001	123520000	0.245188	-0.560768	-0.502536	-0.303271	-0.269657
chr22	23060001	23080000	0.245058	0.446068	0.334279	0.432057	0.838404
chrX	99760001	99780000	0.245058	-0.97747	-1.00593	-0.824661	-0.668624
chr15	55520001	55540000	0.245001	-0.56742	-0.808751	-0.335113	-0.551057
chrX	16720001	16740000	0.244338	-0.970848	-1.09998	-0.83552	-0.746627
chr15	34900001	34920000	0.244019	-0.567794	-0.655096	-0.499623	-0.235229
chr1	227400001	227420000	0.243961	-0.179401	-0.223679	-0.132575	0.217418
chr4	175980001	176000000	0.243846	0.306736	0.40616	0.654756	0.545832
chr4	175880001	175900000	0.243697	0.175382	0.230323	0.552409	0.340688
chr6	24340001	24360000	0.243635	-1.34479	-1.22101	-0.944521	-1.13401
chrX	146240001	146260000	0.243546	-0.338319	-0.0805846	0.00758421	0.0606039
chrX	27560001	27580000	0.243501	-0.456505	-0.4484	-0.303272	-0.114629
chrX	25380001	25400000	0.242869	-0.758342	-0.990427	-0.804667	-0.458364
chr7	64320001	64340000	0.242728	0.15365	0.195346	0.450452	0.384
chr3	196700001	196720000	0.242489	0.113733	-0.0330705	0.329729	0.235912
chr10	101920001	101940000	0.242313	-0.123191	-0.237313	0.0864803	0.0376416
chr7	45780001	45800000	0.242126	-0.557732	-0.842295	-0.36153	-0.554244
chr1	227460001	227480000	0.241843	-0.218804	-0.246631	-0.091512	0.109764
chr1	155620001	155640000	0.241781	0.0677313	-0.10845	0.205372	0.237471
chr19	43080001	43100000	0.24174	-1.36503	-1.04795	-0.945604	-0.983888
chr2	124600001	124620000	0.241719	-0.446942	-0.409829	-0.26774	-0.105594
chr3	156960001	156980000	0.241639	-1.15217	-1.40023	-1.0683	-1.00082
chrX	141120001	141140000	0.241347	-0.106618	-0.0356006	0.225462	0.115014
chr11	48980001	49000000	0.241315	-1.16798	-0.272608	-0.486065	-0.471894
chr1	227420001	227440000	0.241231	-0.186101	-0.226221	-0.118314	0.188454
chr8	123540001	123560000	0.240735	-0.748146	-0.646377	-0.376639	-0.536415
chrX	99800001	99820000	0.240719	-0.769896	-0.874635	-0.621408	-0.541684
chr6	24360001	24380000	0.240672	-1.37605	-1.23317	-0.963788	-1.16408
chr4	14920001	14940000	0.240016	0.197731	0.229708	0.514664	0.392806
chr1	243200001	243220000	0.239909	-0.764894	-1.33543	-0.828101	-0.792409
chr19	37920001	37940000	0.23983	0.432203	0.44655	0.6587	0.699715
chr11	71240001	71260000	0.239675	-0.705788	-0.733644	-0.477699	-0.482383
chr2	114400001	114420000	0.239664	-1.15561	-1.43562	-1.07837	-1.03353
chrX	99920001	99940000	0.239611	-0.733109	-0.848165	-0.569147	-0.532905
chr19	37740001	37760000	0.239448	0.469672	0.388474	0.624249	0.712793
chr7	64260001	64280000	0.23917	0.37544	0.304355	0.525192	0.632944
chrX	16860001	16880000	0.238941	-0.671074	-0.741006	-0.390959	-0.543238
chr4	176000001	176020000	0.238889	0.312687	0.366353	0.594676	0.562142
chrX	118580001	118600000	0.238711	-0.746681	-0.66055	-0.487342	-0.442466
chr16	74440001	74460000	0.238534	-1.13012	-1.3345	-0.907879	-1.07967
chr22	23100001	23120000	0.238429	0.468471	0.371037	0.476123	0.840243
chr11	48960001	48980000	0.238425	-1.0612	-0.329167	-0.604878	-0.308638
chrX	76620001	76640000	0.238256	-0.704757	-0.606124	-0.346915	-0.487454
chr2	198640001	198660000	0.238217	-0.697951	-0.625289	-0.245274	-0.601532
chr18	54260001	54280000	0.238137	-1.11646	-1.3664	-1.0225	-0.984083
chrX	76720001	76740000	0.238136	-0.79071	-0.569322	-0.324753	-0.559007
chr1	243160001	243180000	0.237918	-0.743335	-1.36339	-0.859588	-0.771303
chr16	12680001	12700000	0.237892	0.0858822	0.00694606	0.194756	0.373856
chr7	15320001	15340000	0.237853	-0.295617	-0.333662	-0.0584101	-0.0951633
chr1	155580001	155600000	0.237839	0.0419749	-0.0942538	0.22011	0.20329
chr7	64120001	64140000	0.23749	0.456876	0.333549	0.672515	0.592888
chrX	16840001	16860000	0.23742	-0.722725	-0.77452	-0.437841	-0.584564
chr15	34940001	34960000	0.237375	-0.434715	-0.52536	-0.314955	-0.170369
chrX	30500001	30520000	0.236879	-0.427589	-0.434608	-0.257934	-0.130504
chr11	89060001	89080000	0.236834	0.147244	-0.156165	0.287392	0.177356
chrX	130120001	130140000	0.236729	-0.717249	-0.808522	-0.635808	-0.416506
chrX	5020001	5040000	0.236728	-0.000830884	-0.0526052	-0.0327754	0.452796
chr2	114320001	114340000	0.236693	-1.13767	-1.40392	-1.07983	-0.98838
chr11	71300001	71320000	0.236691	-1.24632	-1.23088	-1.28568	-0.718132
chrX	142960001	142980000	0.236561	-0.172847	-0.106216	0.084752	0.109308
chr16	70120001	70140000	0.236517	-0.906486	-1.09209	-0.613418	-0.912129
chrX	142840001	142860000	0.236312	-0.184916	-0.21004	0.140471	-0.0628038
chrX	6740001	6760000	0.236289	0.455435	0.537604	0.709483	0.756133
chrX	64760001	64780000	0.235989	-1.38062	-1.52897	-1.35521	-1.08239
chr4	175840001	175860000	0.235767	0.121607	0.146988	0.503752	0.236378
chrX	62400001	62420000	0.235682	-0.533045	-0.912927	-0.857233	-0.117374
chr5	34240001	34260000	0.235624	-0.487315	-0.65319	-0.519615	-0.149642
chr4	4180001	4200000	0.23562	-0.87008	-0.934929	-0.761497	-0.572272
chrX	125320001	125340000	0.23549	-0.0889038	-0.362611	-0.0696139	0.0890796
chrX	70920001	70940000	0.23547	-0.824099	-0.767668	-0.594964	-0.525863
chrX	70960001	70980000	0.235449	-0.864888	-0.810091	-0.662452	-0.541628
chr2	124720001	124740000	0.235358	-0.489109	-0.422836	-0.271237	-0.169992
chr16	63340001	63360000	0.235327	-0.388406	-0.577561	-0.300293	-0.195021
chrX	143600001	143620000	0.235248	-0.120202	0.181586	0.151877	0.380004
chr16	70180001	70200000	0.235131	-0.730525	-0.748171	-0.510406	-0.498029
chrX	30480001	30500000	0.234866	-0.473291	-0.322657	-0.266009	-0.0602073
chrX	140840001	140860000	0.234724	-0.0107237	-0.239778	0.104961	0.113986
chr6	46460001	46480000	0.234649	0.13405	0.057215	0.206714	0.453849
chrX	146260001	146280000	0.234388	-0.333231	-0.125877	-0.0540679	0.0637363
chr4	14940001	14960000	0.234265	0.183772	0.235234	0.505454	0.382082
chrX	27540001	27560000	0.234259	-0.488593	-0.437917	-0.295745	-0.162246
chrX	141840001	141860000	0.233215	-0.159274	0.0717652	0.171399	0.207523
chr16	74500001	74520000	0.233117	-0.871331	-0.980607	-0.588724	-0.796981
chr7	15140001	15160000	0.233114	-0.371539	-0.461116	-0.132465	-0.233963
chrX	62260001	62280000	0.232903	-0.856055	-0.4827	-0.633076	-0.239872
chrX	84400001	84420000	0.232854	-0.105848	-0.0401773	0.205375	0.114307
chrX	100540001	100560000	0.232851	-0.497157	-0.51734	-0.265348	-0.283448
chrX	63320001	63340000	0.232633	0.127873	-0.027047	0.435293	0.130798
chrX	5040001	5060000	0.232595	0.00858744	-0.106159	-0.0687372	0.436356
chr22	25240001	25260000	0.232388	-1.0248	-0.927709	-0.52674	-0.960994
chrX	126200001	126220000	0.232346	-0.317417	-0.255227	-0.066586	-0.041366
chr6	158460001	158480000	0.232159	-0.352434	-0.31456	-0.0427067	-0.15997
chr5	140080001	140100000	0.232037	-1.63516	-1.70803	-1.52668	-1.35244
chrX	128720001	128740000	0.231765	-1.1153	-1.31798	-1.22634	-0.743404
chr3	75340001	75360000	0.231754	-0.678417	-0.872174	-0.634011	-0.453073
chrX	142940001	142960000	0.23152	-0.117138	-0.172225	0.0977227	0.0759542
chrX	152880001	152900000	0.231496	0.251768	0.357993	0.435633	0.637121
chr3	156980001	157000000	0.231485	-1.16977	-1.26415	-1.01137	-0.95959
chr2	161000001	161020000	0.231471	-0.593473	-0.59955	-0.464932	-0.265148
chr7	64080001	64100000	0.231349	0.40183	0.3143	0.615186	0.563642
chr2	160980001	161000000	0.231346	-0.710659	-0.691468	-0.556764	-0.382672
chr2	114380001	114400000	0.231118	-1.12989	-1.44363	-1.06232	-1.04897
chr7	55820001	55840000	0.230647	-0.119719	-0.221544	0.0467778	0.0732528
chr6	46360001	46380000	0.230626	0.232317	0.148699	0.318626	0.523641
chrX	128520001	128540000	0.230507	-1.31165	-1.22166	-1.20452	-0.867772
chr6	94760001	94780000	0.230436	-0.349905	-0.214719	-0.0799639	-0.0237872
chr7	56360001	56380000	0.230426	-0.641984	-0.794638	-0.461157	-0.514612
chr6	158440001	158460000	0.230398	-0.287848	-0.247275	0.0216728	-0.0959996
chrX	146200001	146220000	0.230339	-0.204473	-0.156749	-0.0188702	0.118326
chr19	37880001	37900000	0.230309	0.513577	0.43548	0.673701	0.735974
chrX	6760001	6780000	0.230059	0.443389	0.452717	0.65175	0.704475
chr11	49140001	49160000	0.229994	-0.635611	-0.30942	-0.20193	-0.283114
chrX	141860001	141880000	0.229915	-0.100648	0.16768	0.228225	0.298635
chr11	49200001	49220000	0.229451	-0.484564	-0.244556	0.0129294	-0.283148
chrX	70900001	70920000	0.228956	-0.821387	-0.752968	-0.596318	-0.520124
chrX	143580001	143600000	0.228908	-0.104473	0.113822	0.1391	0.328065
chr14	105760001	105780000	0.228806	0.599367	0.417973	0.696406	0.778546
chr5	177760001	177780000	0.228746	-0.194863	-0.0310461	0.118785	0.112799
chrX	5180001	5200000	0.228692	0.158054	-0.0686206	0.146626	0.400192
chrX	6720001	6740000	0.228665	0.493414	0.523185	0.703741	0.770188
chr1	21560001	21580000	0.228632	-0.308344	-0.353456	-0.0332513	-0.171285
chr2	198560001	198580000	0.228609	-0.478478	-0.449564	-0.136264	-0.33456
chr5	178920001	178940000	0.228387	-1.19216	-1.05026	-1.00341	-0.782238
chr3	157000001	157020000	0.228353	-1.15106	-1.21622	-0.937776	-0.972805
chr11	48940001	48960000	0.228292	-0.737965	-0.317601	-0.345228	-0.253754
chrX	126180001	126200000	0.228289	-0.255021	-0.296078	-0.0885368	-0.00598477
chr4	14880001	14900000	0.228134	0.213355	0.272142	0.524693	0.417071
chr11	3440001	3460000	0.228032	-1.03248	-1.01723	-0.679202	-0.914444
chr7	45760001	45780000	0.2279	-0.392852	-0.644791	-0.211367	-0.370475
chr11	48620001	48640000	0.227678	-0.50135	-0.597596	-0.205748	-0.437842
chr4	4320001	4340000	0.227493	-0.205786	-0.206459	0.202532	-0.159791
chr11	89080001	89100000	0.227361	0.222886	0.0312242	0.374496	0.334336
chrX	142920001	142940000	0.22728	-0.146314	-0.174226	0.0553189	0.0787015
chr13	20340001	20360000	0.227203	-0.49123	-0.351689	-0.226781	-0.161732
chr19	37900001	37920000	0.227141	0.487051	0.455702	0.686963	0.710073
chr5	174880001	174900000	0.227139	-0.423098	-0.370128	-0.211545	-0.127404
chr6	16280001	16300000	0.226955	-0.798264	-0.762636	-0.512607	-0.594382
chrX	79480001	79500000	0.226819	-0.575931	-0.345892	-0.317783	-0.150401
chrX	118560001	118580000	0.226445	-0.776057	-0.612192	-0.522897	-0.412462
chrX	58040001	58060000	0.226401	-0.0548374	-1.10228e-05	0.119244	0.27871
chr6	16300001	16320000	0.22634	-0.662083	-0.625044	-0.357507	-0.476939
chr7	89800001	89820000	0.226226	-0.597682	-0.337584	-0.224655	-0.258158
chr4	46760001	46780000	0.226217	-0.65536	-0.553442	-0.296202	-0.460165
chrX	25440001	25460000	0.225845	-0.770304	-0.722205	-0.685855	-0.354964
chr4	14900001	14920000	0.225817	0.219355	0.259602	0.534858	0.395732
chr15	43540001	43560000	0.22576	0.0313886	0.0330146	0.270897	0.245026
chrX	142540001	142560000	0.225665	-0.414063	-0.327069	-0.206032	-0.0837685
chrX	7840001	7860000	0.225658	-0.534379	-0.368303	-0.228392	-0.222973
chr4	14820001	14840000	0.225523	0.142288	0.230561	0.493126	0.330768
chr6	24380001	24400000	0.225466	-1.36211	-1.25881	-1.01332	-1.15666
chr6	158500001	158520000	0.225301	-0.524236	-0.516672	-0.2016	-0.388707
chr10	30880001	30900000	0.225156	-0.6972	-0.683258	-0.521486	-0.40866
chrX	146220001	146240000	0.225068	-0.272855	-0.127187	0.00562553	0.0444696
chrX	30520001	30540000	0.225038	-0.450188	-0.442398	-0.265072	-0.177439
chr19	56120001	56140000	0.224986	-1.0403	-0.796563	-0.721345	-0.665546
chr14	105040001	105060000	0.224833	-0.295045	-0.170101	0.00362481	-0.019104
chrX	70980001	71000000	0.224826	-0.901506	-0.820218	-0.715692	-0.55638
chrX	134880001	134900000	0.224754	-0.40536	-0.414317	-0.135463	-0.234706
chr17	36220001	36240000	0.224694	-1.36654	-0.949554	-1.10986	-0.756853
chr2	198660001	198680000	0.22466	-0.632393	-0.523825	-0.140341	-0.566557
chrX	5800001	5820000	0.224614	-0.357521	-0.473145	-0.296728	-0.0847105
chr16	74400001	74420000	0.224613	-1.1284	-1.39244	-0.970371	-1.10124
chr5	34220001	34240000	0.224598	-0.452487	-0.674817	-0.512728	-0.165379
chr8	123500001	123520000	0.224457	-0.646647	-0.467762	-0.290869	-0.374626
chr15	43700001	43720000	0.224316	-0.229788	-0.472112	-0.100954	-0.152314
chr11	49020001	49040000	0.224178	-1.21909	-0.0572336	-0.455514	-0.372455
chr11	14300001	14320000	0.224178	-0.628133	-0.537815	-0.396985	-0.320608
chr4	4080001	4100000	0.223827	-0.889283	-0.973589	-0.812412	-0.602808
chr5	22260001	22280000	0.223665	-0.232462	-0.0556005	0.116138	0.0431297
chrX	125360001	125380000	0.223502	-0.081586	-0.404602	-0.103219	0.0640346
chr15	34780001	34800000	0.2235	-0.124641	-0.0489032	0.0829626	0.190493
chrX	62380001	62400000	0.223432	-0.632859	-0.926997	-0.964833	-0.14816
chrX	58080001	58100000	0.223427	-0.198955	0.041962	-0.0382614	0.328122
chr22	25140001	25160000	0.223193	-1.34864	-1.39637	-0.868647	-1.42998
chrX	7860001	7880000	0.223118	-0.535381	-0.490712	-0.296717	-0.283138
chrX	25100001	25120000	0.222971	-0.475793	-0.590573	-0.331962	-0.288463
chr8	142360001	142380000	0.222949	-0.308372	-0.263442	-0.0508124	-0.0751034
chrX	6700001	6720000	0.222912	0.549018	0.563795	0.748848	0.809788
chr7	64220001	64240000	0.222866	0.574626	0.563646	0.857156	0.72685
chrX	87380001	87400000	0.222797	-0.217692	-0.0472013	0.18127	-0.000568925
chr1	155640001	155660000	0.22277	0.0630864	-0.0309993	0.247307	0.230319
chr6	158420001	158440000	0.222364	-0.220067	-0.193018	0.0500412	-0.0183979
chrX	143560001	143580000	0.222328	-0.0651295	0.0821369	0.175509	0.286154
chr5	140060001	140080000	0.222183	-1.24884	-1.33071	-1.1179	-1.01729
chr15	66120001	66140000	0.222156	0.182195	0.146651	0.318848	0.45431
chrX	146040001	146060000	0.222088	-0.110784	-0.0569961	0.034086	0.242311
chr6	15660001	15680000	0.222047	-0.790552	-0.919818	-0.563986	-0.702289
chr12	73820001	73840000	0.221978	0.114615	0.160948	0.204841	0.514677
chr22	25260001	25280000	0.221965	-0.94757	-0.913594	-0.511305	-0.90593
chr1	243380001	243400000	0.2219	-0.561648	-0.429203	-0.307588	-0.239463
chr5	33440001	33460000	0.221858	-0.423055	-0.577855	-0.251979	-0.305217
chr4	3900001	3920000	0.221764	-0.652935	-0.613188	-0.422715	-0.39988
chr7	89780001	89800000	0.221707	-0.910225	-0.518379	-0.513454	-0.471736
chrX	123260001	123280000	0.221316	-0.622232	-0.778374	-0.44896	-0.509015
chr3	196640001	196660000	0.221296	0.241585	0.144463	0.499873	0.328767
chr12	63940001	63960000	0.22122	-0.406844	-0.444135	-0.114112	-0.294426
chr3	196740001	196760000	0.221137	0.287629	0.137211	0.498291	0.368824
chrX	70940001	70960000	0.221111	-0.853318	-0.76266	-0.632954	-0.540803
chr4	133020001	133040000	0.220957	-0.024418	-0.117592	0.176124	0.123781
chr7	64060001	64080000	0.220897	0.389436	0.359038	0.618214	0.572053
chr2	199740001	199760000	0.220894	0.379577	0.412274	0.551725	0.681914
chr1	155560001	155580000	0.220878	0.145504	-0.0809087	0.247546	0.258804
chr1	21500001	21520000	0.220851	-0.159547	-0.211063	0.0752351	-0.00414219
chr5	118100001	118120000	0.220763	-0.761821	-0.653557	-0.464791	-0.509062
chrX	18400001	18420000	0.219917	-0.945724	-0.721032	-0.670035	-0.556887
chr7	65460001	65480000	0.219864	-0.0158043	0.00797303	0.290889	0.141009
chrX	63280001	63300000	0.219802	0.0806358	-0.114297	0.349102	0.0568401
chr7	92220001	92240000	0.219746	-0.242984	-0.299952	-0.0522058	-0.0512394
chrX	153040001	153060000	0.219719	0.466951	0.479551	0.648548	0.737391
chrX	111480001	111500000	0.219689	-0.0470724	0.265377	0.434483	0.2232
chrX	134860001	134880000	0.219645	-0.372243	-0.385403	-0.106685	-0.211672
chr12	9620001	9640000	0.219603	-0.332947	-0.343169	-0.280701	0.043791
chrX	77520001	77540000	0.219544	-0.159568	-0.240744	0.0427862	-0.00401093
chr11	3380001	3400000	0.219403	-0.471724	-0.55432	-0.261703	-0.325534
chr4	14840001	14860000	0.219107	0.152288	0.240369	0.485938	0.344932
chr5	140140001	140160000	0.219095	-1.6951	-1.5406	-1.3842	-1.41332
chrX	142980001	143000000	0.219012	-0.207581	-0.0814713	0.0204052	0.128567
chrX	140020001	140040000	0.218936	-0.626398	-0.457594	-0.133493	-0.512627
chr15	55560001	55580000	0.218907	-0.478987	-0.718643	-0.279635	-0.480181
chrX	125380001	125400000	0.218812	-0.079914	-0.33426	-0.0603736	0.0838241
chrX	4960001	4980000	0.218786	0.0807625	0.115629	0.174311	0.459652
chrX	30460001	30480000	0.218737	-0.354696	-0.283677	-0.149113	-0.0517848
chrX	146080001	146100000	0.218647	-0.139118	-0.0178696	0.0718457	0.208461
chr5	34260001	34280000	0.218507	-0.474639	-0.68063	-0.509761	-0.208493
chrX	77300001	77320000	0.218499	-0.524086	-0.691551	-0.468521	-0.310116
chr5	174900001	174920000	0.218493	-0.404986	-0.371145	-0.234171	-0.104974
chr4	14800001	14820000	0.218456	0.145734	0.211406	0.467176	0.326876
chr7	92280001	92300000	0.218368	0.188111	0.179699	0.388595	0.415951
chr16	74420001	74440000	0.218348	-1.13226	-1.35787	-0.946618	-1.10682
chr12	63860001	63880000	0.218321	-0.403674	-0.297348	-0.0257056	-0.238673
chr6	24400001	24420000	0.218275	-1.24459	-1.27784	-0.935276	-1.1506
chr12	63960001	63980000	0.218224	-0.407447	-0.397184	-0.0824235	-0.285761
chr1	243280001	243300000	0.218	-0.819739	-1.19589	-0.657422	-0.922205
chrX	11800001	11820000	0.217922	-0.110747	-0.185946	-0.000971841	0.140123
chrX	142880001	142900000	0.217876	-0.166979	-0.238278	0.0608789	-0.0303846
chr8	123520001	123540000	0.217864	-0.673522	-0.538873	-0.323217	-0.45345
chrX	62200001	62220000	0.217722	-0.335567	-0.547059	-0.290086	-0.157096
chr4	14860001	14880000	0.217637	0.173967	0.271493	0.498427	0.382307
chrX	18420001	18440000	0.217599	-0.766094	-0.626631	-0.512444	-0.445084
chr18	54240001	54260000	0.217486	-1.08771	-1.33171	-0.998806	-0.985637
chr5	140920001	140940000	0.217441	-0.803128	-0.940996	-0.663849	-0.645394
chrX	5120001	5140000	0.217376	0.0901672	-0.0859474	0.0384869	0.400485
chr4	181020001	181040000	0.217297	0.0601495	0.131817	0.0883357	0.538225
chr5	132200001	132220000	0.217281	-0.102226	-0.332279	0.050299	-0.0502417
chr5	177780001	177800000	0.217266	-0.169845	-0.0171482	0.118955	0.128584
chr4	4000001	4020000	0.217245	-0.796949	-0.921567	-0.688533	-0.595493
chrX	141140001	141160000	0.21695	-0.109767	-0.0593739	0.173388	0.0913702
chr16	12660001	12680000	0.216822	0.0573496	-0.00903446	0.13583	0.346131
chr2	199760001	199780000	0.216535	0.341332	0.43276	0.515637	0.691524
chrX	148380001	148400000	0.216501	-0.348982	-0.1837	-0.0046145	-0.0950662
chr13	41540001	41560000	0.21645	-0.625813	-0.497631	-0.325173	-0.365371
chrX	84340001	84360000	0.216372	-0.332743	-0.363661	-0.143784	-0.119876
chr4	181120001	181140000	0.216353	0.165456	0.376578	0.243785	0.730955
chr7	64240001	64260000	0.216318	0.432813	0.398352	0.626389	0.637411
chr13	20380001	20400000	0.21622	-0.458201	-0.322961	-0.190465	-0.158258
chr5	178940001	178960000	0.216207	-1.14503	-1.00547	-0.971912	-0.746182
chrX	141080001	141100000	0.216106	-0.0746717	0.0344746	0.284235	0.10778
chrX	48080001	48100000	0.21603	-0.530304	-0.133421	-0.335593	0.103928
chrX	87360001	87380000	0.215889	-0.18398	-0.0597281	0.206851	-0.0187795
chrX	126140001	126160000	0.215855	-0.321608	-0.274929	-0.142629	-0.0221989
chr11	71420001	71440000	0.215847	-1.22781	-1.35293	-1.33908	-0.809972
chr4	175820001	175840000	0.215795	0.112741	0.0805376	0.449973	0.174896
chrX	84160001	84180000	0.215792	-0.292149	-0.223968	0.103308	-0.187841
chr10	74880001	74900000	0.215673	-0.231238	-0.435642	-0.0132296	-0.222304
chr14	106760001	106780000	0.215555	0.112985	-0.212517	0.332907	-0.00133001
chr4	139900001	139920000	0.215532	-1.76514	-1.71742	-1.35587	-1.69562
chr12	17980001	18000000	0.215482	-0.470383	-0.330122	-0.1874	-0.182141
chr7	55840001	55860000	0.215462	-0.054092	-0.190871	0.0617252	0.124237
chr7	71960001	71980000	0.215361	-0.824977	-0.378107	-0.331131	-0.44123
chr8	142340001	142360000	0.215282	-0.163419	-0.0731021	0.101187	0.0928555
chr3	196620001	196640000	0.21528	0.273743	0.193715	0.546182	0.351835
chr3	196760001	196780000	0.215219	0.332154	0.228444	0.567721	0.423315
chr1	89520001	89540000	0.215106	0.382293	0.0754828	0.54076	0.347229
chr13	52880001	52900000	0.214901	-0.569492	-0.540045	-0.248842	-0.430892
chr15	43720001	43740000	0.214864	-0.25446	-0.419155	-0.0926486	-0.151238
chr2	124740001	124760000	0.214798	-0.464129	-0.399072	-0.25569	-0.177915
chr11	71400001	71420000	0.21445	-1.22204	-1.39448	-1.37158	-0.816032
chrX	79540001	79560000	0.21417	-0.595145	-0.362173	-0.240399	-0.28858
chrX	46300001	46320000	0.214063	-0.670589	-0.745957	-0.618692	-0.369729
chrX	16780001	16800000	0.213986	-0.796972	-0.888878	-0.579942	-0.677937
chrX	146320001	146340000	0.213905	-0.26415	-0.251728	-0.0683548	-0.0197137
chr7	15340001	15360000	0.213864	-0.270541	-0.242387	-0.0307403	-0.0544607
chr15	55540001	55560000	0.213689	-0.457236	-0.695297	-0.267876	-0.45728
chr4	14960001	14980000	0.213583	0.158554	0.213467	0.452501	0.346686
chr1	222700001	222720000	0.2135	-0.633359	-0.710893	-0.443446	-0.473805
chr8	2340001	2360000	0.213382	-0.456512	-0.590556	-0.234904	-0.3854
chr14	29100001	29120000	0.213302	-0.896455	-1.16041	-0.90228	-0.727977
chr4	139940001	139960000	0.213251	-1.55169	-1.42927	-1.15901	-1.39545
chr21	31740001	31760000	0.213113	-0.107943	-0.366344	-0.189878	0.141817
chr3	105340001	105360000	0.212959	-0.503152	-0.613668	-0.319592	-0.371309
chr4	4060001	4080000	0.212919	-0.901294	-1.01574	-0.828547	-0.662651
chr16	13960001	13980000	0.212884	-1.12589	-1.31909	-0.983646	-1.03556
chr1	243260001	243280000	0.21286	-0.809081	-1.40749	-0.781374	-1.00947
chr7	64160001	64180000	0.212767	0.481145	0.466507	0.684802	0.688384
chrX	123400001	123420000	0.212758	-0.473336	-0.438372	-0.176433	-0.309758
chr7	92260001	92280000	0.212622	0.0900933	0.0525246	0.271122	0.296739
chr2	198680001	198700000	0.212553	-0.447108	-0.373157	0.0236723	-0.418831
chrX	84320001	84340000	0.212543	-0.373321	-0.392552	-0.196305	-0.144482
chr6	94800001	94820000	0.212304	-0.289031	-0.230158	-0.0735851	-0.0209968
chr15	55640001	55660000	0.212211	-0.534448	-0.607159	-0.252508	-0.464677
chr11	14280001	14300000	0.212144	-0.683908	-0.633985	-0.458092	-0.435514
chr15	43520001	43540000	0.212024	0.100302	0.0712103	0.301885	0.293676
chrX	146180001	146200000	0.211957	-0.162713	-0.180427	-0.0311535	0.111929
chr5	118080001	118100000	0.211866	-0.676542	-0.546989	-0.371409	-0.428389
chr6	74320001	74340000	0.211863	-0.78534	-1.02797	-0.687603	-0.701978
chr2	114360001	114380000	0.211771	-1.12182	-1.41826	-1.08313	-1.03341
chrX	63300001	63320000	0.211752	0.0439134	-0.015045	0.439867	0.0125057
chr11	71320001	71340000	0.211745	-1.32316	-1.30243	-1.36841	-0.833681
chrX	16820001	16840000	0.211469	-0.748783	-0.8646	-0.526456	-0.663988
chrX	16640001	16660000	0.211424	-0.864535	-0.853892	-0.680084	-0.615494
chr13	20360001	20380000	0.211381	-0.424798	-0.34909	-0.183115	-0.168011
chrX	113460001	113480000	0.211353	-0.592076	-0.486803	-0.316378	-0.339796
chr5	178960001	178980000	0.210987	-1.03668	-0.883199	-0.858821	-0.639084
chr6	117040001	117060000	0.210975	-0.999635	-1.3499	-0.98808	-0.9395
chr12	63920001	63940000	0.210927	-0.447479	-0.319768	-0.11203	-0.233362
chr6	116460001	116480000	0.210881	-0.582901	-0.615227	-0.275373	-0.500993
chr1	155520001	155540000	0.210865	0.296137	0.154971	0.428617	0.44422
chrX	16740001	16760000	0.2108	-0.878227	-1.0329	-0.727078	-0.762446
chr16	14040001	14060000	0.210722	-0.566629	-0.702721	-0.381176	-0.46673
chr13	99760001	99780000	0.210697	-0.0557671	-0.312649	-0.01971	0.0726872
chr6	24440001	24460000	0.210658	-0.980286	-0.990089	-0.658537	-0.890521
chr21	41800001	41820000	0.210624	0.453066	0.29859	0.646219	0.526684
chr5	132180001	132200000	0.210579	-0.00239603	-0.248385	0.109834	0.0605431
chrX	146100001	146120000	0.210503	-0.131972	-0.0232714	0.0809392	0.184824
chrX	48120001	48140000	0.210267	-0.577088	-0.271905	-0.542892	0.114434
chr16	31520001	31540000	0.210211	-0.0794405	-0.372461	-0.0663357	0.034856
chr19	37720001	37740000	0.210074	0.518302	0.429128	0.656082	0.711496
chr8	52660001	52680000	0.20988	-0.3098	-0.307445	-0.0710961	-0.126387
chrX	63380001	63400000	0.20981	0.122529	0.0346629	0.396838	0.179974
chr13	99580001	99600000	0.209763	-0.105728	-0.235199	-0.000437191	0.0790355
chr14	105080001	105100000	0.209699	-0.603029	-0.38094	-0.296616	-0.267955
chr4	181180001	181200000	0.209598	0.161877	0.40772	0.281325	0.707467
chrX	111460001	111480000	0.209563	-0.0662346	0.292852	0.453797	0.191946
chr4	181160001	181180000	0.209448	0.165334	0.425535	0.280831	0.728933
chrX	118400001	118420000	0.209434	-0.534903	-0.617184	-0.340026	-0.393193
chr5	33400001	33420000	0.20942	-0.657859	-0.759568	-0.40186	-0.596727
chr11	89120001	89140000	0.2094	0.4183	0.133043	0.542424	0.427718
chr21	31760001	31780000	0.209399	-0.0928236	-0.311155	-0.14825	0.163069
chrX	25460001	25480000	0.209374	-0.711238	-0.66713	-0.618183	-0.341436
chr10	101940001	101960000	0.209353	-0.1422	-0.273838	0.0271456	-0.0244778
chr13	99520001	99540000	0.20927	-0.320878	-0.375017	-0.174947	-0.102408
chr18	67220001	67240000	0.209082	-0.000532779	0.0237001	0.210239	0.231093
chrX	71000001	71020000	0.209025	-0.900916	-0.843516	-0.748432	-0.577951
chrX	124460001	124480000	0.208971	-0.400469	-0.316419	-0.0730927	-0.225852
chr16	81040001	81060000	0.208938	-0.870936	-0.876275	-0.740991	-0.588344
chr6	77700001	77720000	0.208853	-0.26445	-0.188206	-0.0661497	0.0311989
chr19	43100001	43120000	0.208678	-1.37608	-1.04834	-1.02346	-0.983607
chr10	101900001	101920000	0.20862	-0.0833616	-0.140839	0.112248	0.0807911
chr6	117000001	117020000	0.208618	-0.879238	-1.08299	-0.80171	-0.743281
chr3	157040001	157060000	0.208528	-1.1387	-1.05991	-0.887769	-0.89378
chr4	87920001	87940000	0.2085	0.0647744	0.0115883	0.191408	0.301955
chr14	105060001	105080000	0.208498	-0.446479	-0.26641	-0.141197	-0.154695
chr15	66140001	66160000	0.208384	0.0638628	0.047832	0.170563	0.3579
chr19	56140001	56160000	0.208258	-1.20001	-0.962399	-0.887685	-0.858205
chrX	46240001	46260000	0.208142	-0.997126	-0.858982	-0.839954	-0.59987
chrX	130040001	130060000	0.20809	-0.359833	-0.529889	-0.244665	-0.228876
chr1	243220001	243240000	0.207941	-0.750313	-1.34757	-0.851254	-0.830744
chr10	74860001	74880000	0.207912	-0.234433	-0.407008	-0.0223614	-0.203256
chr4	181140001	181160000	0.207866	0.191891	0.408816	0.266918	0.749521
chr11	71380001	71400000	0.207841	-1.27609	-1.46089	-1.38136	-0.939952
chr5	176720001	176740000	0.207839	0.0964165	0.0858191	0.354003	0.243912
chr4	176040001	176060000	0.207805	0.314116	0.35086	0.549913	0.530672
chr18	74720001	74740000	0.207664	0.0551466	-0.144602	0.128098	0.197774
chr8	2300001	2320000	0.207534	-0.393411	-0.537967	-0.14674	-0.369569
chr1	155540001	155560000	0.207364	0.220507	0.0237419	0.316068	0.342907
chrX	16700001	16720000	0.207289	-0.971574	-1.07108	-0.873043	-0.755033
chr8	38180001	38200000	0.207219	0.36904	0.27159	0.549422	0.505647
chr11	50300001	50320000	0.207117	-0.325526	0.120496	0.179892	0.0293108
chr6	46500001	46520000	0.20711	0.11925	0.0729809	0.1945	0.411951
chr22	25220001	25240000	0.207076	-1.12517	-0.892028	-0.563141	-1.0399
chrX	100640001	100660000	0.20704	-0.624741	-0.736226	-0.511041	-0.435847
chr19	56280001	56300000	0.207034	-0.595522	-0.269588	-0.301064	-0.149977
chr5	98780001	98800000	0.206928	-0.443629	-0.390561	-0.0629156	-0.357418
chr8	2320001	2340000	0.206873	-0.358815	-0.506307	-0.118799	-0.332577
chr1	21480001	21500000	0.206805	0.0192085	-0.00736987	0.26605	0.159398
chrX	6660001	6680000	0.206752	0.641419	0.566087	0.775914	0.845096
chr7	89840001	89860000	0.206567	-0.441541	-0.282871	-0.124887	-0.186391
chr3	53120001	53140000	0.206425	-0.336401	-0.5377	-0.251182	-0.21007
chr12	63840001	63860000	0.206397	-0.396926	-0.311482	-0.0197501	-0.275863
chr12	73780001	73800000	0.206387	0.147988	0.137134	0.243327	0.454569
chrX	141920001	141940000	0.20634	-0.0302905	0.368591	0.320531	0.430448
chrX	57720001	57740000	0.206314	0.298067	0.0287218	0.46173	0.277687
chr11	77420001	77440000	0.206161	-0.301013	-0.329027	-0.0124152	-0.205304
chr3	157020001	157040000	0.206143	-1.1683	-1.09658	-0.908378	-0.944216
chrX	100660001	100680000	0.206067	-0.543458	-0.822788	-0.534959	-0.419153
chr5	110920001	110940000	0.206058	-0.157013	-0.243601	0.0230745	-0.0115726
chrX	7880001	7900000	0.20601	-0.598466	-0.513996	-0.344898	-0.355544
chr7	89900001	89920000	0.205809	-0.304298	-0.325138	-0.0918282	-0.125989
chr4	4340001	4360000	0.205769	-0.22941	-0.196039	0.212614	-0.226525
chr13	33340001	33360000	0.205598	0.276531	0.234547	0.39554	0.526734
chrX	152800001	152820000	0.205553	0.262742	0.297439	0.405152	0.566136
chr4	25120001	25140000	0.205526	-0.312744	-0.431937	-0.247535	-0.0860932
chr13	20300001	20320000	0.205489	-0.517155	-0.472324	-0.297093	-0.281408
chrX	152980001	153000000	0.205475	0.187109	0.270836	0.311537	0.557359
chr7	71920001	71940000	0.205467	-0.776586	-0.497358	-0.364429	-0.498581
chr6	46520001	46540000	0.205428	0.0951093	0.00882731	0.174628	0.340165
chr1	227240001	227260000	0.205276	-0.103412	0.0109289	-0.0236383	0.341708
chr6	15640001	15660000	0.205273	-0.877338	-0.925776	-0.655809	-0.736761
chr6	116440001	116460000	0.205229	-0.578141	-0.729867	-0.32389	-0.57366
chrX	118420001	118440000	0.205124	-0.607965	-0.615896	-0.377611	-0.436003
chrX	100100001	100120000	0.204936	-0.300755	-0.591776	-0.168301	-0.314357
chr3	75320001	75340000	0.204921	-0.722855	-0.723162	-0.581385	-0.454788
chr6	24300001	24320000	0.20492	-1.17876	-1.21243	-0.888902	-1.09245
chrX	63260001	63280000	0.204849	0.041524	-0.0203095	0.345941	0.0849711
chr4	180980001	181000000	0.204841	0.0206624	0.0180881	0.0417553	0.406678
chrX	82240001	82260000	0.204745	-0.188109	-0.248654	-0.00874474	-0.0185275
chr11	90760001	90780000	0.204735	-0.109921	-0.159668	0.109299	0.030583
chrX	153020001	153040000	0.204672	0.438375	0.432038	0.560124	0.719633
chrX	142520001	142540000	0.204593	-0.394223	-0.291072	-0.213887	-0.0622221
chrX	152840001	152860000	0.204585	0.325594	0.365403	0.468719	0.631448
chr17	45700001	45720000	0.204445	-0.403446	-0.632042	-0.205067	-0.42153
chr13	33320001	33340000	0.204412	0.276064	0.1988	0.383515	0.500173
chr2	86400001	86420000	0.204319	-0.156327	-0.292976	0.00877233	-0.0494365
chrX	63460001	63480000	0.204232	0.318464	0.249117	0.586005	0.390041
chr2	199780001	199800000	0.204209	0.345126	0.426766	0.509052	0.671258
chr18	54300001	54320000	0.204148	-0.998501	-1.26051	-0.926839	-0.92388
chrX	6680001	6700000	0.204129	0.624549	0.583754	0.773985	0.842576
chr15	55580001	55600000	0.204054	-0.477668	-0.776252	-0.340272	-0.50554
chrX	119920001	119940000	0.203975	-0.475471	-0.616578	-0.448768	-0.235331
chr3	196600001	196620000	0.203959	0.289153	0.211704	0.578571	0.330203
chr1	212580001	212600000	0.203949	0.181682	-0.00161348	0.240474	0.347492
chr14	24500001	24520000	0.203882	-0.751782	-0.617816	-0.472124	-0.489709
chr6	77680001	77700000	0.203868	-0.251023	-0.203141	-0.0457452	-0.000683551
chr2	55900001	55920000	0.203814	-1.60066	-1.74959	-1.37122	-1.57141
chrX	62220001	62240000	0.203761	-0.576103	-0.57725	-0.549772	-0.196059
chr22	25180001	25200000	0.203673	-1.29289	-1.10264	-0.732318	-1.25586
chrX	77320001	77340000	0.203643	-0.604228	-0.830157	-0.631983	-0.395116
chrX	134840001	134860000	0.203578	-0.339398	-0.351317	-0.0594814	-0.224078
chrX	62240001	62260000	0.203547	-0.709017	-0.438423	-0.536905	-0.20344
chr15	55620001	55640000	0.203433	-0.503333	-0.648272	-0.271845	-0.472894
chr5	116180001	116200000	0.203431	0.200021	0.384882	0.474409	0.517357
chr5	132220001	132240000	0.203393	-0.199636	-0.355771	-0.010727	-0.137893
chr2	114300001	114320000	0.203382	-1.09338	-1.38534	-1.06494	-1.00702
chr1	224800001	224820000	0.203322	-0.574668	-0.548625	-0.39809	-0.31856
chr15	55420001	55440000	0.203223	-1.07375	-1.21541	-0.938235	-0.944482
chr7	92300001	92320000	0.203194	0.267115	0.266389	0.446177	0.493714
chrX	5140001	5160000	0.203161	0.101478	-0.0861604	0.0464407	0.375199
chr14	105740001	105760000	0.203151	0.623446	0.482126	0.736127	0.775746
chr5	132140001	132160000	0.20315	0.219628	0.00363122	0.325776	0.303785
chr7	92360001	92380000	0.203014	0.546626	0.549218	0.718391	0.78348
chr7	66540001	66560000	0.20301	-0.938567	-1.10318	-0.89652	-0.739208
chrX	25400001	25420000	0.202985	-0.741412	-0.857289	-0.775734	-0.416998
chr5	140040001	140060000	0.202949	-0.965234	-1.03916	-0.838013	-0.760478
chr7	66560001	66580000	0.202838	-0.932745	-1.24182	-0.950063	-0.818826
chr8	2280001	2300000	0.202629	-0.353177	-0.491131	-0.0793487	-0.359703
chr1	150520001	150540000	0.202556	0.248741	0.186578	0.419748	0.420683
chr19	37940001	37960000	0.20254	0.404104	0.392631	0.588911	0.612905
chr13	99560001	99580000	0.202521	-0.168992	-0.259575	-0.0590531	0.0355285
chr22	25200001	25220000	0.202374	-1.17243	-1.01843	-0.663823	-1.12228
chrX	7420001	7440000	0.202341	0.15216	0.233293	0.348867	0.441267
chr6	46560001	46580000	0.20233	-0.0147289	-0.106382	0.0837999	0.19975
chrX	125400001	125420000	0.202289	-0.0224717	-0.360123	-0.0577966	0.0797807
chr7	56380001	56400000	0.202145	-0.572044	-0.68941	-0.337471	-0.519692
chrX	114320001	114340000	0.202137	-0.505451	-0.551467	-0.250712	-0.401934
chrX	111440001	111460000	0.202063	-0.0760373	0.25552	0.412699	0.17091
chrX	142500001	142520000	0.201998	-0.402444	-0.272307	-0.220762	-0.0499923
chr6	158520001	158540000	0.20196	-0.553937	-0.546101	-0.239049	-0.45707
chr16	74260001	74280000	0.201928	-1.36009	-1.33246	-1.13072	-1.15797
chr11	50000001	50020000	0.20189	-0.453843	-0.434062	-0.542299	0.0581744
chrX	141160001	141180000	0.201854	-0.0752807	-0.0672242	0.163112	0.0980909
chr7	45740001	45760000	0.20176	-0.28905	-0.533816	-0.16314	-0.256206
chr3	32700001	32720000	0.201675	-0.25741	-0.342742	-0.0664435	-0.130357
chrX	111500001	111520000	0.201663	-0.0427482	0.279267	0.429326	0.210518
chr3	196660001	196680000	0.201635	0.181063	0.126022	0.434837	0.275518
chr15	34820001	34840000	0.20146	-0.122961	-0.0509301	0.026227	0.202801
chrX	34360001	34380000	0.201405	-0.51016	-0.456267	-0.317329	-0.246288
chr11	14260001	14280000	0.201202	-0.646327	-0.561818	-0.383492	-0.422249
chr14	58540001	58560000	0.201141	-1.10958	-1.16597	-0.940468	-0.932795
chr19	56100001	56120000	0.201112	-0.75707	-0.51027	-0.463702	-0.401415
chrX	16680001	16700000	0.201074	-0.993896	-0.94683	-0.819164	-0.719413
chr10	117340001	117360000	0.201023	-0.204731	-0.347712	-0.0366425	-0.113753
chr18	50480001	50500000	0.200989	-0.157234	-0.206623	-0.165836	0.203956
chr2	124760001	124780000	0.200899	-0.4883	-0.406374	-0.279788	-0.213088
chrX	71020001	71040000	0.200572	-0.88098	-0.906394	-0.792227	-0.594002
chr7	98500001	98520000	0.200538	-0.832879	-0.739356	-0.483626	-0.687531
chr4	9780001	9800000	0.200426	0.355321	0.253331	0.670591	0.338914
chr5	132160001	132180000	0.200404	0.078968	-0.138326	0.181453	0.159997
chrX	5200001	5220000	0.200398	0.172937	-0.0424174	0.126404	0.404911
chr2	124560001	124580000	0.200296	-0.378177	-0.30818	-0.158129	-0.127636
chrX	141900001	141920000	0.200212	-0.0648008	0.356736	0.295169	0.39719
chr16	12640001	12660000	0.200164	0.0576568	-0.0150891	0.110748	0.332148
chr4	132580001	132600000	0.200087	-0.0568353	-0.138319	0.286172	-0.0811515
chr2	209200001	209220000	0.200066	-1.07849	-1.02761	-0.668642	-1.03733
chr1	212600001	212620000	0.199901	0.156033	-0.0475864	0.186981	0.321267
chr10	117380001	117400000	0.199776	-0.168855	-0.299559	-0.00780281	-0.0610579
chr14	105640001	105660000	0.199772	0.53042	0.35187	0.628091	0.653743
chrX	99740001	99760000	0.199771	-0.989083	-1.04606	-0.88612	-0.749477
chr6	133120001	133140000	0.199712	-0.457961	-0.551415	-0.232639	-0.377314
chr8	142320001	142340000	0.199686	-0.0108543	0.107205	0.285216	0.210506
chrX	119960001	119980000	0.19965	-0.320013	-0.42199	-0.28322	-0.059482
chr8	38200001	38220000	0.199614	0.303157	0.214016	0.488764	0.427638
chrX	113480001	113500000	0.19961	-0.603058	-0.498302	-0.330243	-0.371897
chr5	177840001	177860000	0.199413	-0.187201	-0.0574209	0.0507021	0.103501
chr5	34160001	34180000	0.199293	-0.392599	-0.666433	-0.509506	-0.150939
chr13	20400001	20420000	0.199236	-0.430612	-0.315504	-0.179283	-0.168362
chr7	15440001	15460000	0.199176	-0.0741389	0.0386683	0.223948	0.138934
chr4	10120001	10140000	0.199047	-0.0122063	-0.132643	0.117976	0.135268
chrX	84120001	84140000	0.198957	-0.237819	-0.207345	0.0838853	-0.131135
chrX	141820001	141840000	0.198901	-0.165468	0.0363074	0.153691	0.114949
chr5	22280001	22300000	0.198884	-0.235662	0.0063613	0.136997	0.0314702
chr2	124780001	124800000	0.198815	-0.452853	-0.390224	-0.258063	-0.187383
chr6	158560001	158580000	0.198776	-0.580815	-0.600809	-0.331691	-0.452381
chr10	114020001	114040000	0.198757	-0.378401	-0.382144	-0.142967	-0.220065
chr5	118120001	118140000	0.198745	-0.84685	-0.826063	-0.615667	-0.659755
chr6	46480001	46500000	0.198658	0.145152	0.0678092	0.193678	0.416599
chr14	29120001	29140000	0.198635	-0.878462	-1.14997	-0.869662	-0.7615
chr4	176020001	176040000	0.198553	0.321726	0.360065	0.542672	0.536226
chr21	31780001	31800000	0.198535	-0.0368341	-0.272772	-0.109118	0.196582
chrX	86440001	86460000	0.198471	-0.434523	-0.359213	-0.150863	-0.24593
chrX	63480001	63500000	0.198451	0.295454	0.258779	0.540615	0.410519
chr22	25160001	25180000	0.198397	-1.33125	-1.31203	-0.843494	-1.40299
chr2	86420001	86440000	0.198266	-0.130492	-0.285282	-0.00378098	-0.0154613
chr1	243240001	243260000	0.198213	-0.771927	-1.37424	-0.8605	-0.889245
chr3	196880001	196900000	0.198211	0.422248	0.349304	0.672188	0.495787
chrX	84420001	84440000	0.197957	0.0130339	-0.0583619	0.192788	0.157798
chr16	13940001	13960000	0.197919	-1.13056	-1.2577	-0.956725	-1.03569
chr15	66100001	66120000	0.197855	0.332653	0.271173	0.43413	0.565406
chr5	65640001	65660000	0.19785	-0.221666	-0.359292	-0.144335	-0.0409244
chrX	87080001	87100000	0.197823	-0.168798	-0.0650236	0.18614	-0.0243159
chr2	55920001	55940000	0.19772	-1.67205	-1.76549	-1.44269	-1.5994
chrX	84280001	84300000	0.19771	-0.336923	-0.316177	-0.125686	-0.131993
chr6	116980001	117000000	0.197655	-0.771437	-0.965231	-0.679129	-0.662229
chr6	46540001	46560000	0.197562	0.0695954	-0.0574155	0.127768	0.279536
chr21	41860001	41880000	0.19755	0.423362	0.347242	0.623269	0.542434
chrX	140820001	140840000	0.197357	-0.00404683	-0.223419	0.0406005	0.126648
chrX	153060001	153080000	0.197276	0.561885	0.588396	0.739089	0.805744
chr15	34740001	34760000	0.197272	-0.0949966	0.0209287	0.132054	0.188421
chrX	102440001	102460000	0.197209	-0.631892	-0.709332	-0.56579	-0.381017
chrX	16760001	16780000	0.197207	-0.777	-0.950059	-0.638628	-0.694018
chr18	54340001	54360000	0.197091	-0.88299	-1.06322	-0.756678	-0.795355
chr5	34180001	34200000	0.197075	-0.385976	-0.66626	-0.481853	-0.176234
chr13	99800001	99820000	0.197029	-0.0403817	-0.283701	-0.00799716	0.0779719
chr7	92340001	92360000	0.196995	0.476298	0.476873	0.648651	0.69851
chr15	43740001	43760000	0.196877	-0.291342	-0.418718	-0.115769	-0.200536
chr3	80920001	80940000	0.19683	-0.271157	-0.455009	-0.25041	-0.0820968
chr10	30900001	30920000	0.196764	-0.748579	-0.741242	-0.610121	-0.486173
chrX	23700001	23720000	0.19673	-0.892696	-1.08422	-0.923236	-0.660225
chr18	54320001	54340000	0.196705	-0.944186	-1.14685	-0.826132	-0.871495
chr4	180960001	180980000	0.1967	-0.0434141	-0.0462191	-0.0163731	0.32014
chr15	43680001	43700000	0.19663	-0.229143	-0.441883	-0.102886	-0.174878
chr11	89020001	89040000	0.196546	0.0189503	-0.200251	0.148179	0.0636124
chr2	198700001	198720000	0.196451	-0.296359	-0.203452	0.162781	-0.269691
chr4	176060001	176080000	0.196443	0.3222	0.357076	0.521425	0.550736
chr12	18000001	18020000	0.196338	-0.540218	-0.28564	-0.181176	-0.252004
chr6	158540001	158560000	0.196334	-0.571807	-0.550004	-0.266005	-0.463138
chr3	53140001	53160000	0.196314	-0.350666	-0.5419	-0.284271	-0.215667
chr16	31440001	31460000	0.196302	-0.243765	-0.410147	-0.149055	-0.112254
chr10	117300001	117320000	0.196223	-0.219952	-0.46916	-0.115586	-0.181079
chr8	39560001	39580000	0.196218	-0.194254	-0.232605	0.103165	-0.137589
chr16	12720001	12740000	0.196134	0.112269	0.0204254	0.174212	0.350751
chr12	73760001	73780000	0.196041	0.127329	0.132448	0.205781	0.446077
chr21	41820001	41840000	0.195963	0.441611	0.32849	0.652498	0.50953
chrX	134780001	134800000	0.195953	-0.0732878	-0.227796	0.0271179	0.0637042
chrX	130060001	130080000	0.195933	-0.513939	-0.681233	-0.466681	-0.336625
chr3	53180001	53200000	0.195866	-0.251073	-0.32962	-0.12123	-0.0677304
chrX	100560001	100580000	0.195835	-0.555038	-0.537061	-0.367913	-0.332515
chrX	87040001	87060000	0.195664	-0.209621	-0.0134871	0.123506	0.0447128
chr16	70200001	70220000	0.195653	-0.532987	-0.543675	-0.304753	-0.380605
chrX	58100001	58120000	0.195636	-0.169773	0.0137211	-0.0149816	0.250202
chr15	34880001	34900000	0.1955	-0.482054	-0.573517	-0.445078	-0.219493
chr11	48740001	48760000	0.195479	-0.427838	-0.335469	0.0752999	-0.447648
chr2	199820001	199840000	0.195304	0.338224	0.380888	0.493209	0.616512
chrX	86240001	86260000	0.195222	-0.543437	-0.152575	-0.241463	-0.0641038
chrX	84220001	84240000	0.19518	-0.280957	-0.329754	-0.0377228	-0.182628
chr14	105000001	105020000	0.195175	-0.00205697	0.15404	0.239281	0.303052
chrX	87020001	87040000	0.195032	-0.202002	-0.0648911	0.0875015	0.0356696
chrX	80600001	80620000	0.195017	0.08527	-0.24758	0.165387	0.0623368
chr2	114340001	114360000	0.194957	-1.12596	-1.40854	-1.11041	-1.03418
chr16	74460001	74480000	0.194858	-1.21884	-1.31631	-0.967369	-1.17807
chr4	181040001	181060000	0.194794	0.112231	0.204598	0.133911	0.572506
chrX	142780001	142800000	0.194692	-0.188254	-0.183797	0.0686225	-0.0512891
chr2	21300001	21320000	0.194665	-0.496735	-0.479201	-0.218669	-0.367937
chr19	56020001	56040000	0.194614	-0.502556	-0.398122	-0.278729	-0.232721
chr3	196800001	196820000	0.194587	0.407062	0.332674	0.610673	0.518236
chr15	34760001	34780000	0.194579	-0.0812769	0.0399279	0.124538	0.223271
chr5	116160001	116180000	0.194578	0.236197	0.409761	0.50335	0.531764
chrX	146280001	146300000	0.194554	-0.325247	-0.113583	-0.0677707	0.0180478
chr11	89040001	89060000	0.19451	0.121618	-0.101456	0.253302	0.15588
chrX	5780001	5800000	0.194464	-0.259779	-0.392562	-0.238822	-0.0245913
chrX	6620001	6640000	0.194424	0.679826	0.551129	0.770752	0.84905
chr15	34840001	34860000	0.194312	-0.149535	-0.0687511	0.000495469	0.169842
chr7	92320001	92340000	0.194297	0.365218	0.375226	0.521454	0.607583
chr10	109480001	109500000	0.194292	0.189107	0.209268	0.393216	0.393743
chrX	23580001	23600000	0.194252	-1.01792	-1.12616	-1.06642	-0.689158
chr20	30400001	30420000	0.194208	-0.962797	-0.984086	-0.682511	-0.875957
chr7	98560001	98580000	0.193951	-0.60102	-0.51688	-0.291426	-0.438572
chr3	196720001	196740000	0.193906	0.196632	0.0488492	0.360999	0.272295
chr4	14780001	14800000	0.193818	0.152969	0.218662	0.4061	0.353167
chrX	125920001	125940000	0.193783	-0.200143	-0.347626	-0.209809	0.0496065
chr19	56040001	56060000	0.19371	-0.531089	-0.371911	-0.284065	-0.231517
chr19	43060001	43080000	0.193656	-1.3349	-1.05868	-1.04191	-0.964355
chr15	43500001	43520000	0.193654	0.0950797	0.039304	0.251699	0.269992
chrX	5880001	5900000	0.19365	-0.438784	-0.576579	-0.395907	-0.232155
chr11	49080001	49100000	0.193576	-0.916387	-0.068743	-0.474449	-0.12353
chr7	98480001	98500000	0.193571	-0.977427	-0.787801	-0.549273	-0.828813
chr13	99540001	99560000	0.193443	-0.248629	-0.300034	-0.125232	-0.0365468
chrX	7900001	7920000	0.193414	-0.679154	-0.524429	-0.396605	-0.420151
chr15	43380001	43400000	0.19328	0.161564	0.0476804	0.320099	0.275705
chr6	35460001	35480000	0.193271	-0.412084	-0.463511	-0.17216	-0.316893
chr22	23120001	23140000	0.193242	0.537531	0.433529	0.533241	0.824303
chrX	7520001	7540000	0.193109	0.0870568	0.180189	0.35006	0.303404
chr7	107960001	107980000	0.193019	0.0970938	0.183184	0.284326	0.381991
chrX	58120001	58140000	0.193013	-0.0311662	0.152593	0.211957	0.295497
chr16	63320001	63340000	0.19282	-0.346368	-0.559781	-0.325821	-0.194688
chrX	148500001	148520000	0.192741	-0.526398	-0.5905	-0.44781	-0.283607
chr3	105360001	105380000	0.192741	-0.474955	-0.587325	-0.319003	-0.357796
chr22	24980001	25000000	0.192719	-1.75225	-1.78713	-1.27651	-1.87743
chr7	155260001	155280000	0.192679	0.181024	0.111434	0.271223	0.406592
chr1	212520001	212540000	0.192655	0.300362	0.178463	0.397437	0.466699
chrX	57660001	57680000	0.192587	0.189055	0.00547302	0.257416	0.322285
chr10	74820001	74840000	0.192532	-0.273923	-0.501863	-0.132517	-0.258204
chrX	146060001	146080000	0.192479	-0.106219	-0.0185149	0.0340682	0.226156
chr13	25720001	25740000	0.192478	-0.313302	-0.242129	-0.0883776	-0.0820985
chr7	55780001	55800000	0.192456	-0.0878886	-0.226587	0.0732299	-0.00279321
chrX	141940001	141960000	0.19239	-0.00228489	0.404663	0.369214	0.417945
chr6	77720001	77740000	0.192368	-0.245867	-0.169713	-0.080271	0.049426
chr2	199800001	199820000	0.19235	0.367265	0.410635	0.503832	0.658767
chrX	83020001	83040000	0.192284	-0.700893	-0.630415	-0.595678	-0.351061
chr5	86720001	86740000	0.192269	-0.787778	-0.977872	-0.7728	-0.608313
chr4	10160001	10180000	0.192256	0.0284986	-0.123611	0.126703	0.162697
chr6	37240001	37260000	0.192231	-0.514932	-0.58525	-0.354318	-0.361402
chrX	129520001	129540000	0.192215	-0.386627	-0.565089	-0.38321	-0.184076
chr13	99820001	99840000	0.192175	-0.00806727	-0.234171	0.0278239	0.114289
chr14	29140001	29160000	0.19214	-0.89493	-1.0871	-0.857256	-0.740494
chr13	33360001	33380000	0.192131	0.280357	0.260436	0.387427	0.537629
chr1	21460001	21480000	0.192095	0.160076	0.143679	0.385843	0.302102
chr10	74900001	74920000	0.192054	-0.257159	-0.461563	-0.0707421	-0.263872
chr15	77320001	77340000	0.191859	-0.224026	-0.258243	-0.0208618	-0.0776879
chr5	140940001	140960000	0.191852	-0.968223	-1.09142	-0.840264	-0.835672
chr13	52840001	52860000	0.191848	-0.453949	-0.488661	-0.187893	-0.371021
chrX	100120001	100140000	0.191839	-0.250347	-0.479886	-0.08814	-0.258416
chr4	133120001	133140000	0.191832	-0.0104114	-0.0238055	0.188178	0.161269
chrX	30560001	30580000	0.191829	-0.38306	-0.433038	-0.220917	-0.211523
chr3	53320001	53340000	0.191826	-0.575323	-0.641812	-0.393819	-0.439664
chr9	95060001	95080000	0.191813	0.268323	0.181609	0.412777	0.420781
chr13	99720001	99740000	0.191804	-0.144476	-0.286021	-0.0887257	0.0418375
chr1	187020001	187040000	0.191796	-0.548078	-0.564615	-0.335107	-0.393995
chr19	37700001	37720000	0.191717	0.553687	0.473363	0.656827	0.753658
chrX	102460001	102480000	0.191664	-0.558321	-0.620972	-0.447322	-0.348643
chr4	176080001	176100000	0.191611	0.291614	0.34151	0.488433	0.527913
chr7	71940001	71960000	0.191601	-0.794075	-0.424804	-0.353813	-0.481863
chrX	84140001	84160000	0.191592	-0.260189	-0.17509	0.12014	-0.172236
chrX	5760001	5780000	0.191556	-0.236883	-0.381874	-0.217661	-0.0179833
chr4	87960001	87980000	0.191501	0.05038	0.0229645	0.193459	0.262886
chr10	52420001	52440000	0.191492	-0.671521	-0.704236	-0.626169	-0.366604
chrX	25520001	25540000	0.191477	-0.767449	-0.3987	-0.549488	-0.233705
chr4	133040001	133060000	0.191471	-0.0396833	-0.0567544	0.157132	0.129372
chr22	24960001	24980000	0.191423	-1.50353	-1.57623	-1.11825	-1.57866
chr7	15360001	15380000	0.191345	-0.277117	-0.188265	-0.0460048	-0.0366864
chr4	176140001	176160000	0.191326	0.232449	0.199262	0.325588	0.488775
chr13	99780001	99800000	0.191316	-0.0215709	-0.311513	-0.0312079	0.0807567
chr3	620001	640000	0.191295	-0.28391	-0.326397	0.000950888	-0.228667
chr13	25780001	25800000	0.191148	-0.449682	-0.269075	-0.1416	-0.194862
chr5	132240001	132260000	0.191068	-0.222056	-0.39872	-0.0702717	-0.168369
chrX	7820001	7840000	0.190995	-0.474568	-0.286837	-0.236214	-0.1432
chr7	92120001	92140000	0.190982	-0.464088	-0.598583	-0.338016	-0.342692
chr4	4120001	4140000	0.19094	-0.980583	-0.976927	-0.802431	-0.7732
chr12	104700001	104720000	0.190938	-0.20138	-0.182286	0.0452687	-0.047058
chrX	141800001	141820000	0.190864	-0.1233	-0.026683	0.132969	0.0987766
chr8	38220001	38240000	0.190864	0.233578	0.116957	0.392899	0.339363
chrX	79460001	79480000	0.1908	-0.423459	-0.371139	-0.252246	-0.160751
chr1	212560001	212580000	0.190746	0.188005	0.0574244	0.263038	0.363883
chr6	158400001	158420000	0.190745	-0.138185	-0.131752	0.0807284	0.030824
chr21	41840001	41860000	0.190704	0.423609	0.34739	0.638063	0.514344
chr14	29080001	29100000	0.190602	-0.864513	-1.10001	-0.869049	-0.714267
chrX	6780001	6800000	0.190412	0.390667	0.462281	0.577103	0.656669
chrX	87000001	87020000	0.190347	-0.248434	-0.0975707	0.0354091	-0.000719854
chr10	101960001	101980000	0.190257	-0.219241	-0.320663	-0.0574695	-0.10192
chrX	140040001	140060000	0.190248	-0.661256	-0.456192	-0.164984	-0.571969
chr12	63980001	64000000	0.190236	-0.269476	-0.385285	-0.0533061	-0.220983
chr10	117440001	117460000	0.190236	-0.240603	-0.272618	-0.130076	-0.00267381
chr7	98520001	98540000	0.190172	-0.708773	-0.647156	-0.39857	-0.577015
chr7	92240001	92260000	0.190108	-0.131006	-0.159245	0.0296389	0.0603264
chr8	138320001	138340000	0.189928	-0.0166057	0.00363955	0.259778	0.107112
chr13	20320001	20340000	0.189919	-0.480395	-0.347626	-0.250224	-0.197959
chr8	123560001	123580000	0.189824	-0.808452	-0.742576	-0.483385	-0.687994
chrX	123440001	123460000	0.189779	-0.416514	-0.395696	-0.21137	-0.221281
chr18	50540001	50560000	0.189697	-0.17293	-0.241926	-0.25497	0.219507
chr8	142300001	142320000	0.189694	0.109607	0.232427	0.399581	0.32184
chr7	98440001	98460000	0.189672	-0.902146	-0.668945	-0.492485	-0.699262
chr4	180920001	180940000	0.189645	-0.0907291	-0.171136	-0.127634	0.245059
chr4	103740001	103760000	0.18963	0.72856	0.557171	0.762928	0.902062
chr1	202760001	202780000	0.189623	-0.15793	-0.302599	0.0978441	-0.179128
chrX	82260001	82280000	0.189449	-0.124567	-0.265819	-0.0164081	0.00491985
chr4	103680001	103700000	0.189447	0.761045	0.667992	0.850971	0.95696
chr11	77440001	77460000	0.189441	-0.247433	-0.279612	0.00846158	-0.156625
chr12	112280001	112300000	0.189437	-0.206657	-0.350372	-0.0901955	-0.0879597
chr3	75360001	75380000	0.189373	-0.518381	-0.792841	-0.577884	-0.354591
chr8	52600001	52620000	0.189362	-0.333073	-0.315751	-0.168679	-0.101419
chr2	32660001	32680000	0.189354	-0.337261	-0.387609	-0.1487	-0.197462
chr14	105720001	105740000	0.189354	0.633604	0.521942	0.753288	0.780966
chr9	95080001	95100000	0.189348	0.333663	0.236937	0.47286	0.476436
chrX	62460001	62480000	0.189208	-0.517614	-1.01153	-0.935228	-0.215505
chrX	100600001	100620000	0.18919	-0.698551	-0.63162	-0.520993	-0.4308
chr21	41780001	41800000	0.189162	0.401658	0.319279	0.606287	0.492974
chr1	106320001	106340000	0.189142	-0.526794	-0.43392	-0.282313	-0.300117
chr6	74300001	74320000	0.189123	-0.669788	-0.889058	-0.564753	-0.615846
chr13	25740001	25760000	0.189038	-0.327393	-0.280551	-0.104118	-0.125749
chr7	155280001	155300000	0.189037	0.192241	0.127238	0.262104	0.435449
chrX	145540001	145560000	0.18895	-0.0769952	-0.142844	0.0907508	0.0673108
chr13	25600001	25620000	0.188913	-0.275159	-0.244853	-0.108474	-0.0337129
chr4	10080001	10100000	0.188824	0.056146	-0.160412	0.129305	0.144077
chr3	80900001	80920000	0.1888	-0.229162	-0.440808	-0.193823	-0.0985472
chr1	188500001	188520000	0.188778	-0.081391	-0.162009	0.0260074	0.108148
chr7	107940001	107960000	0.18874	0.104823	0.216518	0.304645	0.394176
chrX	146120001	146140000	0.188658	-0.122185	-0.0434588	0.0388237	0.172848
chr9	113360001	113380000	0.188643	-0.29118	-0.219396	-0.0257401	-0.10755
chr21	41880001	41900000	0.188634	0.443507	0.350769	0.627971	0.543573
chr5	178900001	178920000	0.188617	-1.10038	-0.987053	-0.952602	-0.757596
chr5	43460001	43480000	0.188521	-0.393991	-0.444945	-0.186528	-0.275366
chrX	113440001	113460000	0.18844	-0.56615	-0.432455	-0.311759	-0.309965
chr1	174520001	174540000	0.188434	0.554727	0.398574	0.705624	0.624545
chr8	2140001	2160000	0.188378	-0.603846	-0.670481	-0.322521	-0.57505
chr7	89860001	89880000	0.188287	-0.356045	-0.298974	-0.103825	-0.174621
chr5	177820001	177840000	0.188284	-0.163707	0.00109798	0.104844	0.109115
chr17	28900001	28920000	0.188276	-0.0912737	-0.215976	-0.00309101	0.0723932
chr7	92100001	92120000	0.1882	-0.437152	-0.605839	-0.361198	-0.305394
chrX	25480001	25500000	0.188187	-0.704371	-0.582679	-0.58754	-0.323135
chrX	120520001	120540000	0.188183	0.307942	0.252592	0.494594	0.442307
chr5	140120001	140140000	0.188093	-1.84194	-1.78194	-1.66724	-1.58045
chrX	63420001	63440000	0.188077	0.263956	0.157191	0.526836	0.270466
chr1	227520001	227540000	0.188017	-0.329274	-0.300311	-0.173925	-0.0796267
chr21	31720001	31740000	0.188014	-0.112184	-0.369871	-0.224438	0.118411
chr5	81560001	81580000	0.187969	-1.34415	-1.56695	-1.21641	-1.31876
chr4	4220001	4240000	0.187947	-0.870473	-0.697663	-0.565868	-0.626374
chrX	3000001	3020000	0.187925	0.351029	0.20168	0.494133	0.434427
chr16	70280001	70300000	0.187819	-0.415068	-0.421649	-0.321111	-0.139968
chrX	84240001	84260000	0.187682	-0.278094	-0.381483	-0.118269	-0.165943
chr3	53160001	53180000	0.187656	-0.271792	-0.427734	-0.198078	-0.126137
chr8	120700001	120720000	0.187654	-0.163318	-0.186374	0.0690004	-0.0433836
chr7	66520001	66540000	0.187649	-0.736701	-1.10902	-0.825796	-0.644622
chr1	150500001	150520000	0.187626	0.240591	0.169556	0.404783	0.380615
chr3	105320001	105340000	0.187591	-0.481872	-0.652256	-0.366655	-0.392292
chr5	174860001	174880000	0.187509	-0.333656	-0.25869	-0.155523	-0.061804
chr3	10300001	10320000	0.187465	-0.513139	-0.380438	-0.297619	-0.221028
chr15	55600001	55620000	0.187459	-0.530422	-0.72061	-0.331892	-0.544222
chr5	174960001	174980000	0.187435	-0.269443	-0.255365	-0.103207	-0.0467312
chr4	19000001	19020000	0.187433	-0.144903	-0.000619045	0.113212	0.116133
chr7	92140001	92160000	0.187404	-0.508891	-0.565995	-0.32741	-0.372667
chr19	8560001	8580000	0.187339	-0.837039	-0.993644	-0.694287	-0.761717
chr1	155400001	155420000	0.18733	0.448156	0.285355	0.539243	0.568927
chr3	53280001	53300000	0.187324	-0.501303	-0.639758	-0.353613	-0.4128
chr6	24420001	24440000	0.187256	-1.0507	-1.15189	-0.795714	-1.03237
chr13	99600001	99620000	0.187241	-0.0856551	-0.198326	-0.00551524	0.0960165
chrX	57760001	57780000	0.187216	0.261459	0.0621465	0.406167	0.291871
chr8	138340001	138360000	0.187211	-0.0329261	0.0132624	0.237255	0.117503
chr15	43640001	43660000	0.187124	-0.268755	-0.391108	-0.0877436	-0.19787
chr5	177800001	177820000	0.187095	-0.133258	-0.00547903	0.119057	0.116395
chr1	155480001	155500000	0.187068	0.393975	0.273896	0.50631	0.535696
chr10	30860001	30880000	0.187065	-0.565529	-0.547481	-0.410759	-0.328121
chr8	142380001	142400000	0.18706	-0.304928	-0.298047	-0.0835738	-0.145281
chr15	43440001	43460000	0.187035	0.10991	0.0401645	0.291135	0.233009
chr22	25120001	25140000	0.18702	-1.46967	-1.40565	-0.939168	-1.56211
chr1	155500001	155520000	0.186944	0.391407	0.241426	0.50887	0.497851
chrX	18380001	18400000	0.186914	-0.940401	-0.782988	-0.695541	-0.654019
chr8	120740001	120760000	0.186856	-0.293992	-0.34875	-0.0663561	-0.202674
chr14	34980001	35000000	0.186785	-1.90114	-1.95902	-1.72123	-1.76535
chrX	118540001	118560000	0.186703	-0.830117	-0.703131	-0.607073	-0.552769
chr8	39540001	39560000	0.186691	-0.140429	-0.217035	0.0977767	-0.0818587
chr7	92380001	92400000	0.186674	0.569381	0.600407	0.745582	0.797554
chr4	176120001	176140000	0.186653	0.25543	0.270438	0.381962	0.517213
chr21	31700001	31720000	0.186615	-0.11976	-0.42561	-0.271393	0.0992535
chr22	25320001	25340000	0.186572	-0.763468	-0.73195	-0.385173	-0.737101
chr17	28960001	28980000	0.186523	-0.224767	-0.324829	-0.0909336	-0.0856173
chr4	14980001	15000000	0.186423	0.133409	0.172347	0.391222	0.287379
chrX	7540001	7560000	0.186408	0.104028	0.146261	0.315301	0.307805
chr19	37960001	37980000	0.18639	0.37483	0.328271	0.529989	0.545894
chrX	57740001	57760000	0.186389	0.338386	0.0458767	0.468971	0.28807
chr19	34880001	34900000	0.186219	-0.669762	-0.684843	-0.447286	-0.53488
chr1	155660001	155680000	0.186127	0.10788	0.0165536	0.280132	0.216555
chr14	29060001	29080000	0.18612	-0.863243	-0.988401	-0.747215	-0.732188
chr13	99740001	99760000	0.186089	-0.080973	-0.300478	-0.0639171	0.0546438
chr10	69940001	69960000	0.186028	0.0364527	-0.121363	0.151228	0.135918
chr6	117060001	117080000	0.185993	-0.997968	-1.2934	-0.919219	-1.00016
chrX	136180001	136200000	0.185981	-0.835322	-1.02483	-0.876662	-0.611527
chr3	105300001	105320000	0.185981	-0.564506	-0.623841	-0.394271	-0.422114
chr4	19060001	19080000	0.185941	-0.115655	0.0603015	0.139783	0.176746
chrX	142760001	142780000	0.185914	-0.173425	-0.235626	0.0508505	-0.0880719
chr9	131080001	131100000	0.185882	-0.273498	-0.376773	-0.101795	-0.176711
chrX	102360001	102380000	0.185833	-0.551453	-0.661263	-0.502604	-0.338447
chr7	16720001	16740000	0.185785	-0.825376	-0.744998	-0.525546	-0.673259
chr5	140020001	140040000	0.185782	-0.762133	-0.852546	-0.656533	-0.586582
chr6	42500001	42520000	0.185768	-0.118322	-0.252976	0.0123612	-0.0121233
chr11	77460001	77480000	0.185703	-0.20163	-0.212108	0.0559489	-0.0982804
chr18	74740001	74760000	0.185703	0.0925995	-0.0748424	0.168152	0.221011
chr2	193280001	193300000	0.185681	-0.202968	-0.201277	-0.016189	-0.0166933
chr7	55760001	55780000	0.185671	-0.100835	-0.207589	0.0717709	-0.00885277
chr14	21420001	21440000	0.185668	-0.426976	-0.546398	-0.169259	-0.432778
chr16	70160001	70180000	0.185616	-0.869259	-0.842824	-0.563785	-0.777067
chr4	18980001	19000000	0.185522	-0.181633	0.012796	0.086388	0.115819
chr6	35760001	35780000	0.185404	-0.0552889	-0.161025	0.164253	-0.00975976
chr4	119160001	119180000	0.185379	-0.534863	-0.495864	-0.418138	-0.241831
chr14	104980001	105000000	0.185327	0.119836	0.285423	0.347525	0.428387
chr6	74260001	74280000	0.185308	-0.442717	-0.681535	-0.339174	-0.414461
chr8	142240001	142260000	0.185308	0.135266	0.27419	0.405028	0.375043
chrX	125020001	125040000	0.185255	-0.342237	-0.097522	-0.0358819	-0.0333668
chr10	74840001	74860000	0.185251	-0.260611	-0.455473	-0.0878926	-0.257691
chrX	63400001	63420000	0.185195	0.197826	0.116805	0.462413	0.222608
chr10	74800001	74820000	0.185092	-0.214465	-0.473624	-0.106074	-0.211831
chrX	7440001	7460000	0.185004	0.170445	0.224734	0.360907	0.40428
chrX	25620001	25640000	0.184956	-0.535657	-0.357012	-0.359458	-0.1633
chr17	36200001	36220000	0.184929	-1.00372	-0.665014	-0.82914	-0.469732
chrX	111400001	111420000	0.184924	-0.122126	0.184798	0.334726	0.0977936
chr16	63360001	63380000	0.184867	-0.372637	-0.505366	-0.302613	-0.205657
chr4	103660001	103680000	0.184857	0.747816	0.700349	0.8567	0.961178
chrX	153000001	153020000	0.184846	0.351114	0.350289	0.404754	0.666341
chr8	142420001	142440000	0.184833	-0.357823	-0.358101	-0.121998	-0.22426
chr21	44240001	44260000	0.184817	-0.144972	-0.195964	-0.00415232	0.0328499
chr16	70240001	70260000	0.1848	-0.459709	-0.457014	-0.260787	-0.286336
chr4	10140001	10160000	0.184797	0.0194109	-0.149114	0.0974177	0.142474
chr16	81020001	81040000	0.184774	-0.877401	-0.872376	-0.745566	-0.634662
chrX	141880001	141900000	0.184705	-0.0830888	0.310296	0.276252	0.320364
chr11	71440001	71460000	0.184687	-1.22608	-1.345	-1.41673	-0.784985
chrX	153200001	153220000	0.184669	0.330507	0.414781	0.558671	0.555955
chr6	70680001	70700000	0.184664	0.230371	0.148161	0.303454	0.444406
chr11	71260001	71280000	0.184651	-0.873925	-0.850841	-0.70665	-0.648814
chrX	82300001	82320000	0.184623	-0.133183	-0.145386	0.076523	0.0141545
chr14	24480001	24500000	0.184565	-0.637821	-0.443371	-0.344269	-0.367793
chr2	199720001	199740000	0.184538	0.37495	0.448814	0.544712	0.648129
chr7	89760001	89780000	0.184516	-0.820155	-0.667919	-0.510991	-0.608052
chrX	6800001	6820000	0.184482	0.352851	0.433872	0.522328	0.63336
chrX	134960001	134980000	0.184439	-0.411297	-0.401349	-0.107315	-0.336452
chr18	50560001	50580000	0.184407	-0.172153	-0.251609	-0.250737	0.195789
chrX	130160001	130180000	0.184387	-0.594437	-0.841493	-0.640496	-0.42666
chrX	134920001	134940000	0.184274	-0.410288	-0.429434	-0.125746	-0.345427
chr15	43460001	43480000	0.184213	0.0964001	0.0064087	0.254268	0.216966
chr19	34920001	34940000	0.184183	-0.831438	-0.840375	-0.645721	-0.657726
chr3	32720001	32740000	0.184099	-0.285817	-0.410907	-0.121432	-0.207096
chrX	135000001	135020000	0.183959	-0.427222	-0.515246	-0.166564	-0.407987
chr19	43120001	43140000	0.183936	-1.30839	-0.953643	-1.05849	-0.835669
chr3	196900001	196920000	0.183848	0.328018	0.267629	0.589062	0.37428
chr7	71980001	72000000	0.183832	-0.6297	-0.380761	-0.248803	-0.393994
chr14	64500001	64520000	0.183798	0.655806	0.453077	0.730695	0.745783
chr6	15680001	15700000	0.183763	-0.597421	-0.694577	-0.390791	-0.53368
chr7	128240001	128260000	0.183747	-0.334325	-0.328211	-0.100409	-0.194633
chr7	129820001	129840000	0.183727	-0.206223	-0.212096	0.0166545	-0.0675194
chr3	10280001	10300000	0.183711	-0.28835	-0.263806	-0.110861	-0.0738722
chr4	46780001	46800000	0.183585	-0.621781	-0.544512	-0.310287	-0.488836
chr4	119180001	119200000	0.183572	-0.670224	-0.659931	-0.57203	-0.390981
chr1	89540001	89560000	0.183541	0.528791	0.190284	0.651959	0.434198
chr8	68100001	68120000	0.183503	0.24161	0.0500521	0.325468	0.3332
chrX	79640001	79660000	0.183492	-0.66189	-0.476366	-0.411368	-0.359905
chr18	39660001	39680000	0.183483	-0.744012	-0.933482	-0.658088	-0.652441
chr1	89360001	89380000	0.183458	-0.644858	-0.904895	-0.534055	-0.648782
chr1	9020001	9040000	0.183412	-0.335962	-0.316286	-0.162721	-0.122703
chr10	83480001	83500000	0.183389	-0.158387	-0.0889779	0.147604	-0.0281901
chrX	63340001	63360000	0.183382	0.0800687	0.0732188	0.367138	0.152914
chr1	224780001	224800000	0.183328	-0.628683	-0.585361	-0.432737	-0.414651
chr1	212540001	212560000	0.18323	0.233217	0.119853	0.319655	0.399875
chr6	46600001	46620000	0.183204	-0.161727	-0.209941	-0.0272785	0.0220189
chr7	45800001	45820000	0.183156	-0.513648	-0.806495	-0.36312	-0.590712
chr12	63900001	63920000	0.18314	-0.416877	-0.284744	-0.092759	-0.242582
chr3	53300001	53320000	0.183111	-0.550773	-0.636586	-0.385523	-0.435615
chr6	15600001	15620000	0.18306	-0.830598	-0.801009	-0.626127	-0.639359
chrX	113760001	113780000	0.183015	-0.616796	-0.360113	-0.301195	-0.309684
chr4	20240001	20260000	0.182997	-0.490762	-0.522595	-0.357592	-0.289772
chr1	161400001	161420000	0.182967	-0.90546	-0.80214	-0.77746	-0.564208
chr1	8920001	8940000	0.182948	-0.619118	-0.689334	-0.481574	-0.460981
chrX	57640001	57660000	0.18294	0.188367	0.0554765	0.245581	0.364143
chr2	199700001	199720000	0.182932	0.334795	0.443676	0.529613	0.614722
chr10	29880001	29900000	0.182919	-0.765443	-0.758531	-0.539912	-0.618225
chr6	158680001	158700000	0.182917	0.23756	0.189465	0.489564	0.303296
chr10	83540001	83560000	0.182839	-0.206307	-0.0918705	0.0667102	0.000790316
chrX	25080001	25100000	0.182837	-0.392271	-0.472467	-0.290523	-0.20854
chr11	77400001	77420000	0.182831	-0.320541	-0.389578	-0.0759982	-0.26846
chr13	25700001	25720000	0.182818	-0.316532	-0.212532	-0.0905188	-0.0729092
chr14	38280001	38300000	0.182794	-0.349334	-0.232277	-0.0782207	-0.137801
chr3	103960001	103980000	0.182782	-0.418318	-0.341425	-0.201982	-0.192197
chr1	155420001	155440000	0.18272	0.475487	0.309363	0.553413	0.596878
chr3	53340001	53360000	0.182717	-0.491949	-0.533891	-0.286283	-0.374123
chrX	124360001	124380000	0.182696	-0.409489	-0.302929	-0.125897	-0.221129
chrX	64700001	64720000	0.182671	-1.17949	-1.75905	-1.46616	-1.10705
chr11	87260001	87280000	0.182655	-0.311876	-0.281329	-0.121607	-0.106287
chr1	202000001	202020000	0.182586	-0.260557	-0.310331	-0.0746286	-0.131088
chr5	141760001	141780000	0.182523	0.297127	0.353692	0.382524	0.63334
chrX	25560001	25580000	0.182507	-0.718112	-0.334564	-0.46577	-0.221893
chr14	39840001	39860000	0.18248	-0.118893	-0.137872	0.115878	-0.00768374
chr19	56160001	56180000	0.182472	-1.20167	-0.997761	-0.921693	-0.912795
chrX	123520001	123540000	0.182417	-0.498221	-0.459846	-0.317659	-0.275573
chr1	155600001	155620000	0.182395	0.137906	0.0108573	0.287183	0.226371
chr15	55660001	55680000	0.182391	-0.539331	-0.588715	-0.246305	-0.516959
chr15	66080001	66100000	0.182385	0.401058	0.337742	0.500112	0.603458
chr2	32340001	32360000	0.182381	0.155371	0.100456	0.296216	0.324373
chr3	10320001	10340000	0.182374	-0.751029	-0.582997	-0.522675	-0.446603
chr2	235500001	235520000	0.18235	-0.524077	-0.430926	-0.239066	-0.351237
chrX	153180001	153200000	0.18231	0.366858	0.488859	0.635586	0.584751
chr21	44200001	44220000	0.182284	-0.0250577	-0.00724802	0.133868	0.198395
chr7	7720001	7740000	0.182245	0.410638	0.331546	0.480475	0.626199
chr18	54280001	54300000	0.182228	-1.05006	-1.30399	-1.01108	-0.978521
chr1	9040001	9060000	0.182227	-0.312275	-0.278919	-0.144874	-0.0818671
chr6	158580001	158600000	0.182226	-0.543355	-0.550884	-0.277491	-0.452296
chrX	86260001	86280000	0.182174	-0.616535	-0.141023	-0.270853	-0.122356
chr5	125940001	125960000	0.182161	-0.661458	-0.787446	-0.568825	-0.515757
chr7	35840001	35860000	0.182158	0.38504	0.318062	0.506072	0.561346
chr1	8940001	8960000	0.182115	-0.655989	-0.654463	-0.502031	-0.444191
chr2	32620001	32640000	0.182042	-0.258497	-0.332051	-0.10727	-0.119194
chr21	21660001	21680000	0.182014	0.0452347	0.0432481	0.237886	0.214624
chr13	77700001	77720000	0.181982	0.116857	-0.01748	0.307281	0.156059
chr1	89500001	89520000	0.181974	0.282987	0.0177178	0.434273	0.230379
chr8	2160001	2180000	0.18197	-0.597848	-0.709918	-0.369429	-0.574396
chr1	211500001	211520000	0.181969	-0.589815	-0.605717	-0.491308	-0.340284
chr14	38320001	38340000	0.181945	-0.433949	-0.319675	-0.226117	-0.163616
chr16	12740001	12760000	0.18194	0.113701	0.0245592	0.171923	0.330217
chr2	193300001	193320000	0.181897	-0.172181	-0.169087	0.0262877	-0.00376205
chr4	10180001	10200000	0.181889	0.0679794	-0.0967684	0.147847	0.187143
chrX	111520001	111540000	0.181886	0.00273619	0.268515	0.383367	0.251657
chr15	43780001	43800000	0.181816	-0.424698	-0.501998	-0.203588	-0.359475
chr5	174840001	174860000	0.18178	-0.241062	-0.18842	-0.0793608	0.0134394
chr5	174920001	174940000	0.181708	-0.353873	-0.329209	-0.211226	-0.10844
chr17	45680001	45700000	0.181678	-0.286068	-0.515522	-0.122025	-0.31621
chr8	138360001	138380000	0.181664	-0.0622116	0.0364739	0.221152	0.11644
chr19	56300001	56320000	0.181655	-0.43201	-0.184576	-0.193044	-0.0602327
chr6	158600001	158620000	0.181562	-0.417354	-0.49991	-0.188561	-0.365579
chr12	73800001	73820000	0.181517	0.160178	0.169071	0.198001	0.494282
chr8	138380001	138400000	0.181493	-0.0779569	-0.0557736	0.162227	0.0670292
chr16	12620001	12640000	0.181405	0.0572646	-0.00605438	0.0973159	0.316704
chrX	124500001	124520000	0.181403	-0.303323	-0.407343	-0.131368	-0.216493
chr14	38300001	38320000	0.181384	-0.361269	-0.268645	-0.131368	-0.135778
chr15	100300001	100320000	0.181196	-0.843781	-0.772007	-0.589187	-0.664209
chr11	77360001	77380000	0.181151	-0.42306	-0.522069	-0.191865	-0.390962
chr19	56260001	56280000	0.181076	-0.577801	-0.486504	-0.431235	-0.270918
chr4	103720001	103740000	0.181076	0.731236	0.614849	0.79684	0.911397
chr13	99500001	99520000	0.180991	-0.406769	-0.407959	-0.222517	-0.230228
chrX	109680001	109700000	0.180966	-0.518646	-0.686799	-0.553851	-0.289661
chr3	175060001	175080000	0.18096	0.118104	0.1076	0.429684	0.157939
chrX	113680001	113700000	0.180845	-0.624192	-0.393557	-0.346767	-0.309292
chr14	31080001	31100000	0.180809	-0.67019	-0.870565	-0.592832	-0.586305
chr9	113380001	113400000	0.180792	-0.297102	-0.232516	-0.0595392	-0.108496
chr11	3600001	3620000	0.180788	-1.3224	-1.03874	-1.02777	-0.971803
chr3	15240001	15260000	0.180768	0.0179823	-0.255708	0.0634413	0.0603693
chrX	68620001	68640000	0.180732	-0.617135	-0.705774	-0.588079	-0.373366
chr2	32640001	32660000	0.180731	-0.284987	-0.377977	-0.13134	-0.170163
chr14	64520001	64540000	0.180716	0.670232	0.453163	0.743958	0.740869
chr4	87940001	87960000	0.180644	0.0777202	0.0493947	0.188131	0.300272
chr17	27060001	27080000	0.180636	-0.468089	-0.453851	-0.278801	-0.281867
chr5	110940001	110960000	0.180587	0.0108954	-0.0747605	0.172715	0.124593
chr11	77380001	77400000	0.180514	-0.386486	-0.455868	-0.146511	-0.334815
chr4	103640001	103660000	0.180464	0.683651	0.623506	0.771598	0.896488
chr3	32680001	32700000	0.18045	-0.1352	-0.238139	0.0252582	-0.0376981
chr18	39640001	39660000	0.18039	-0.800875	-0.920514	-0.723205	-0.637405
chrX	123280001	123300000	0.180376	-0.541406	-0.740059	-0.373922	-0.546791
chr11	77480001	77500000	0.180319	-0.115083	-0.164271	0.104618	-0.023334
chr2	199840001	199860000	0.180207	0.35177	0.374194	0.495125	0.591253
chrX	142800001	142820000	0.180097	-0.17908	-0.186053	0.0527284	-0.057666
chr9	113420001	113440000	0.180079	-0.147734	-0.0919857	0.10871	0.0117291
chr8	130740001	130760000	0.180067	-1.1825	-1.28609	-1.12925	-0.979208
chr21	44220001	44240000	0.180051	-0.0839381	-0.138714	0.063902	0.0735482
chr7	107920001	107940000	0.180036	0.0931923	0.239027	0.307646	0.384644
chr3	196780001	196800000	0.180028	0.378179	0.286469	0.578248	0.446455
chr11	71280001	71300000	0.180023	-1.22593	-0.973587	-1.06807	-0.771403
chr4	1640001	1660000	0.179999	-0.345756	-0.359749	-0.202481	-0.143027
chr11	90780001	90800000	0.179969	-0.0942514	-0.142955	0.104746	0.0179847
chr17	36120001	36140000	0.179951	-0.0108462	0.259606	0.219504	0.389158
chr8	2240001	2260000	0.179944	-0.366583	-0.45249	-0.141334	-0.317851
chr8	2260001	2280000	0.179894	-0.341111	-0.449682	-0.0980357	-0.332969
chrX	25500001	25520000	0.179885	-0.743195	-0.505423	-0.57172	-0.317129
chrX	16880001	16900000	0.179794	-0.590858	-0.67751	-0.407933	-0.500845
chr8	123680001	123700000	0.179721	-0.956922	-1.03322	-0.761687	-0.869013
chrX	123320001	123340000	0.179644	-0.505127	-0.682899	-0.321277	-0.50746
chr1	243320001	243340000	0.179609	-0.552152	-1.25563	-0.702216	-0.746352
chr6	94820001	94840000	0.179534	-0.292518	-0.17947	-0.0588033	-0.0541172
chr5	33380001	33400000	0.179486	-0.611703	-0.680207	-0.396618	-0.53632
chr9	95040001	95060000	0.179461	0.229492	0.106223	0.359345	0.335291
chr5	140960001	140980000	0.179459	-0.954405	-1.06272	-0.809458	-0.848745
chr10	20260001	20280000	0.179433	-0.0173886	0.0986131	0.315937	0.124154
chr8	38240001	38260000	0.179361	0.11101	0.00381335	0.266248	0.207297
chr5	140900001	140920000	0.179313	-0.637832	-0.723046	-0.496774	-0.505477
chr9	113400001	113420000	0.179277	-0.267368	-0.178922	0.00036934	-0.0881055
chr1	187040001	187060000	0.179256	-0.565741	-0.540011	-0.394812	-0.352428
chr19	56060001	56080000	0.179256	-0.56467	-0.399077	-0.33019	-0.275045
chr13	25660001	25680000	0.179253	-0.288269	-0.243892	-0.107684	-0.0659695
chr19	22940001	22960000	0.179206	0.137224	0.147646	0.327848	0.315434
chr5	177880001	177900000	0.179182	-0.320226	-0.0974605	-0.0310674	-0.0282552
chr11	77500001	77520000	0.179021	-0.043756	-0.119542	0.122756	0.0719882
chr19	37600001	37620000	0.179006	0.621694	0.575066	0.773781	0.780992
chr6	158660001	158680000	0.17898	0.0884298	0.0550854	0.362208	0.139267
chr5	141700001	141720000	0.178928	0.259677	0.361299	0.365673	0.613159
chr6	158640001	158660000	0.178901	-0.150921	-0.212953	0.093567	-0.0996393
chr12	64000001	64020000	0.178798	-0.320889	-0.405099	-0.159027	-0.209365
chr7	77540001	77560000	0.178782	-0.537468	-0.482757	-0.294325	-0.368337
chrX	113700001	113720000	0.178765	-0.595006	-0.363782	-0.323028	-0.27823
chr8	38300001	38320000	0.178732	0.171044	0.075911	0.29933	0.305089
chr6	24460001	24480000	0.178708	-0.907711	-0.881795	-0.625284	-0.806805
chr4	18900001	18920000	0.178673	-0.228524	-0.112369	-0.00866223	0.0251151
chrX	6640001	6660000	0.17866	0.671234	0.580651	0.771766	0.83744
chr15	44860001	44880000	0.178643	-0.445559	-0.521634	-0.264127	-0.34578
chrX	77540001	77560000	0.178622	-0.062727	-0.139292	0.133343	0.0218809
chr1	21580001	21600000	0.178618	-0.194381	-0.22578	0.0369714	-0.0998955
chrX	102420001	102440000	0.178609	-0.603546	-0.789146	-0.614202	-0.421272
chrX	119900001	119920000	0.178601	-0.479826	-0.590513	-0.438379	-0.274758
chr19	55960001	55980000	0.178591	-0.267733	-0.194804	-0.0692763	-0.0360785
chr5	116140001	116160000	0.178531	0.263933	0.427359	0.495566	0.552787
chr13	20280001	20300000	0.178512	-0.585748	-0.504347	-0.442161	-0.29091
chr2	32600001	32620000	0.1785	-0.249713	-0.318169	-0.101253	-0.10963
chr16	70360001	70380000	0.178455	0.392005	0.188371	0.486436	0.45085
chr15	66160001	66180000	0.178421	-0.000626262	0.00489859	0.0636103	0.297505
chrX	129440001	129460000	0.178409	-0.588357	-0.606015	-0.538127	-0.299427
chrX	110660001	110680000	0.178392	-0.493856	-0.580184	-0.311337	-0.405919
chr5	118060001	118080000	0.178355	-0.590356	-0.441402	-0.319769	-0.355279
chrX	120580001	120600000	0.178326	0.210809	0.13524	0.286274	0.416428
chr4	103620001	103640000	0.178279	0.660256	0.614726	0.756397	0.875143
chrX	148520001	148540000	0.17823	-0.57588	-0.874829	-0.64139	-0.45286
chr3	196920001	196940000	0.1782	0.270487	0.236752	0.553305	0.310333
chr1	220200001	220220000	0.178158	-0.499795	-0.423545	-0.32823	-0.238794
chr7	7680001	7700000	0.178061	0.207131	0.127973	0.261588	0.429638
chr6	133140001	133160000	0.178052	-0.55696	-0.57883	-0.347156	-0.432531
chr8	41980001	42000000	0.178047	0.158089	-0.0212327	0.155736	0.337213
chr19	56080001	56100000	0.17801	-0.707252	-0.504297	-0.4722	-0.383331
chr5	132260001	132280000	0.177954	-0.230801	-0.437061	-0.086377	-0.225577
chr2	170940001	170960000	0.177953	-0.133797	0.0713349	0.154088	0.139356
chr17	4340001	4360000	0.177937	0.153168	-0.0119121	0.25865	0.23848
chr8	38320001	38340000	0.177855	0.233214	0.0992718	0.347552	0.340642
chr13	99620001	99640000	0.177766	-0.0841601	-0.188211	-0.00943849	0.0925997
chr15	43760001	43780000	0.177697	-0.370403	-0.465622	-0.174017	-0.306615
chr16	12580001	12600000	0.177683	0.00813971	-0.0621014	0.06013	0.241275
chr8	38340001	38360000	0.177665	0.296634	0.144544	0.387778	0.408731
chr1	235400001	235420000	0.177664	0.0959041	-0.0297455	0.180114	0.241373
chr10	60920001	60940000	0.17762	0.136421	0.0226066	0.375352	0.138917
chrX	87060001	87080000	0.177619	-0.16091	-0.0176709	0.168312	0.00834624
chr9	131100001	131120000	0.177592	-0.250904	-0.329912	-0.0421622	-0.183469
chr2	21320001	21340000	0.177574	-0.486128	-0.454358	-0.203849	-0.381487
chr2	198520001	198540000	0.177554	-0.365442	-0.294916	-0.0211636	-0.284087
chr2	184820001	184840000	0.177527	0.235599	0.401128	0.604782	0.386999
chr3	196980001	197000000	0.177496	0.351629	0.336086	0.645341	0.397366
chr16	12600001	12620000	0.17749	0.0396028	-0.0327998	0.0827079	0.279074
chr15	43560001	43580000	0.177473	-0.0645533	-0.0371328	0.129204	0.124057
chr9	131060001	131080000	0.177468	-0.319085	-0.443297	-0.188243	-0.219202
chr8	142400001	142420000	0.177459	-0.299662	-0.225252	-0.0289448	-0.141051
chr7	90680001	90700000	0.177404	-0.306955	-0.367451	-0.0907236	-0.228875
chr21	22420001	22440000	0.177402	-0.624508	-0.48035	-0.417239	-0.332814
chrX	145700001	145720000	0.177384	-0.198149	0.0579346	0.125671	0.088883
chr2	114280001	114300000	0.177301	-1.10916	-1.37195	-1.09891	-1.0276
chr4	180900001	180920000	0.177301	-0.11206	-0.224669	-0.161899	0.179772
chr11	14240001	14260000	0.1773	-0.434168	-0.391912	-0.239238	-0.232243
chr14	50080001	50100000	0.177277	-1.31704	-1.59975	-1.29986	-1.26238
chrX	120600001	120620000	0.177171	0.146299	0.0793594	0.220109	0.35989
chr4	25140001	25160000	0.17717	-0.285171	-0.437202	-0.253636	-0.114398
chr1	201980001	202000000	0.177117	-0.28049	-0.329428	-0.0857425	-0.169941
chr3	119500001	119520000	0.177115	-0.318625	-0.266758	-0.141264	-0.0898891
chr10	117460001	117480000	0.17705	-0.273524	-0.228212	-0.143059	-0.00457721
chr4	19040001	19060000	0.176983	-0.122752	0.0472613	0.148481	0.129996
chr16	83380001	83400000	0.176981	-0.486536	-0.348415	-0.165107	-0.315882
chr1	155380001	155400000	0.176964	0.440984	0.256724	0.52108	0.530558
chrX	82940001	82960000	0.176951	-0.563823	-0.359899	-0.326407	-0.243412
chr6	46340001	46360000	0.176949	0.33113	0.307079	0.417927	0.57418
chr15	43360001	43380000	0.17694	0.158954	0.0248951	0.302377	0.235352
chr7	90700001	90720000	0.176916	-0.327901	-0.344209	-0.0844484	-0.233831
chr4	181100001	181120000	0.176893	0.19584	0.347794	0.19402	0.703401
chrX	62660001	62680000	0.176875	0.285329	0.323758	0.48136	0.481478
chr14	30980001	31000000	0.176743	-0.974238	-1.09378	-0.879286	-0.83524
chr5	116060001	116080000	0.176711	0.304416	0.457152	0.55665	0.558339
chr19	34980001	35000000	0.176675	-1.04999	-1.01358	-0.938964	-0.771254
chr7	35900001	35920000	0.176668	0.24117	0.254409	0.412065	0.436849
chr4	103700001	103720000	0.176627	0.743563	0.652455	0.823289	0.925982
chrX	19380001	19400000	0.176492	-1.07615	-0.927985	-0.975854	-0.675293
chr2	209160001	209180000	0.176475	-0.964836	-0.861101	-0.576403	-0.896584
chr5	141740001	141760000	0.176465	0.296747	0.368456	0.398242	0.61989
chr1	235460001	235480000	0.176461	0.223542	0.117759	0.329014	0.36521
chr11	3400001	3420000	0.176458	-0.647185	-0.621983	-0.428833	-0.487419
chr17	45660001	45680000	0.176404	-0.197534	-0.344818	-0.0244737	-0.16507
chr4	176100001	176120000	0.176336	0.271059	0.312451	0.435377	0.500804
chr3	53200001	53220000	0.176322	-0.234728	-0.359524	-0.156801	-0.0848067
chr6	106140001	106160000	0.176315	0.587266	0.58368	0.796798	0.726779
chr1	33940001	33960000	0.176314	-0.994909	-0.835117	-0.697869	-0.779529
chr3	640001	660000	0.17623	-0.291704	-0.335718	0.013778	-0.288739
chr7	64040001	64060000	0.176195	0.476028	0.381835	0.623682	0.58657
chr5	116200001	116220000	0.17618	0.171652	0.352401	0.409055	0.467358
chrX	124480001	124500000	0.176146	-0.327163	-0.368554	-0.105973	-0.23745
chr1	227480001	227500000	0.176128	-0.222582	-0.204812	-0.115383	0.0402468
chr14	21380001	21400000	0.176115	-0.205118	-0.30568	0.0297034	-0.188271
chr14	59320001	59340000	0.176102	0.198848	0.405476	0.490325	0.466202
chr13	41520001	41540000	0.176012	-0.693704	-0.544055	-0.417777	-0.467958
chr13	25760001	25780000	0.176005	-0.358041	-0.255893	-0.100005	-0.161919
chr6	158620001	158640000	0.175977	-0.358423	-0.393668	-0.105943	-0.294195
chrX	145740001	145760000	0.175967	-0.15629	0.0150667	0.110216	0.100496
chr19	34940001	34960000	0.175963	-0.91664	-0.900413	-0.761622	-0.703504
chrX	100080001	100100000	0.17596	-0.431522	-0.671275	-0.320414	-0.430463
chr9	130880001	130900000	0.175912	-0.652663	-0.817254	-0.506933	-0.611161
chrX	128460001	128480000	0.17587	-1.16736	-0.920416	-1.01246	-0.72358
chr8	138280001	138300000	0.175772	0.000527417	0.0611248	0.311743	0.101453
chr2	199860001	199880000	0.175716	0.368744	0.357568	0.515968	0.561776
chr4	100240001	100260000	0.175698	0.182912	0.149244	0.319068	0.364484
chr6	111820001	111840000	0.175656	0.104305	-0.00213052	0.165745	0.287742
chr11	102900001	102920000	0.175622	-0.400277	-0.583947	-0.230391	-0.402589
chrX	3860001	3880000	0.17562	-1.18475	-1.06381	-1.02069	-0.876622
chr4	158100001	158120000	0.175616	-0.429133	-0.422125	-0.308499	-0.191527
chr11	800001	820000	0.175599	-0.786909	-0.728609	-0.529731	-0.63459
chr16	70220001	70240000	0.175553	-0.474229	-0.49315	-0.291526	-0.324747
chr16	12760001	12780000	0.175481	0.112256	0.0614168	0.17194	0.352695
chr4	9820001	9840000	0.175444	0.386075	0.387342	0.69732	0.426985
chr2	61540001	61560000	0.175437	0.362341	0.221978	0.55011	0.385083
chr6	35740001	35760000	0.175409	-0.0541166	-0.172749	0.147315	-0.0233622
chrX	118460001	118480000	0.175384	-0.669683	-0.663407	-0.463037	-0.519285
chr12	112300001	112320000	0.175382	-0.158164	-0.294679	-0.0520021	-0.0500758
chr8	58000001	58020000	0.1753	-0.290921	-0.152556	0.0133528	-0.106229
chr4	181200001	181220000	0.175224	0.155228	0.386837	0.226914	0.665599
chr5	43480001	43500000	0.175199	-0.529634	-0.603872	-0.358856	-0.42425
chr5	65620001	65640000	0.175167	-0.357407	-0.50543	-0.310324	-0.202179
chr14	30920001	30940000	0.175159	-0.828059	-0.88672	-0.630233	-0.734228
chrX	86160001	86180000	0.175138	-0.290428	-0.212108	-0.116674	-0.0355868
chr6	74340001	74360000	0.175134	-0.994863	-1.21597	-0.928038	-0.932529
chr1	222600001	222620000	0.175102	-0.668355	-0.757989	-0.551883	-0.524258
chr12	26780001	26800000	0.175095	0.0771882	-0.122584	0.180561	0.124233
chr8	123620001	123640000	0.175062	-1.07512	-1.10523	-0.803812	-1.02641
chrX	11840001	11860000	0.175018	-0.0537983	-0.197867	0.0181623	0.0802089
chr8	52580001	52600000	0.175015	-0.38695	-0.301356	-0.214335	-0.123941
chr6	6540001	6560000	0.174986	-0.549005	-0.673533	-0.626465	-0.246102
chr7	15120001	15140000	0.174981	-0.330879	-0.414278	-0.160308	-0.234888
chr10	101120001	101140000	0.174974	-1.07097	-1.1732	-1.06081	-0.833411
chr13	33300001	33320000	0.174872	0.30466	0.184594	0.341124	0.497873
chr4	14740001	14760000	0.174851	0.167543	0.265608	0.433355	0.349498
chr21	41900001	41920000	0.174809	0.416546	0.36132	0.629619	0.497864
chr1	211520001	211540000	0.17476	-0.46357	-0.510743	-0.374996	-0.249796
chrX	118500001	118520000	0.174733	-0.809731	-0.752446	-0.625279	-0.587432
chr6	6480001	6500000	0.174719	-0.0737168	-0.164322	-0.0910781	0.202478
chr19	37580001	37600000	0.174691	0.612789	0.587893	0.752064	0.798
chr7	7700001	7720000	0.174627	0.296572	0.190358	0.346491	0.489693
chr10	101980001	102000000	0.174591	-0.246609	-0.386475	-0.105533	-0.178368
chr3	196860001	196880000	0.174543	0.459699	0.390429	0.690638	0.508576
chr11	3620001	3640000	0.174534	-1.21848	-1.08824	-0.890178	-1.06747
chr5	132120001	132140000	0.174522	0.40947	0.171081	0.499038	0.430557
chr6	67980001	68000000	0.174473	-0.238799	-0.202823	-0.0334997	-0.0591768
chr11	96200001	96220000	0.174465	-1.23386	-1.3494	-1.07135	-1.16298
chrX	142560001	142580000	0.174465	-0.388737	-0.363224	-0.308145	-0.0948867
chr11	77340001	77360000	0.174414	-0.525001	-0.529578	-0.255503	-0.450246
chr8	68020001	68040000	0.174389	0.341404	0.133743	0.394741	0.429184
chr4	132980001	133000000	0.174359	-0.0553807	-0.127839	0.0342808	0.131218
chr1	202740001	202760000	0.174317	-0.140616	-0.221833	0.131558	-0.145373
chr14	50060001	50080000	0.174298	-1.49517	-1.76848	-1.48235	-1.4327
chr7	92200001	92220000	0.174297	-0.32916	-0.413257	-0.177495	-0.216328
chr10	117320001	117340000	0.174225	-0.194411	-0.426158	-0.0992134	-0.172905
chr8	38160001	38180000	0.174142	0.380186	0.313656	0.545825	0.4963
chr13	99700001	99720000	0.174112	-0.126402	-0.277477	-0.0957519	0.0400958
chr1	226520001	226540000	0.174059	-0.261899	-0.28497	-0.0427916	-0.155959
chr5	176680001	176700000	0.174054	0.211264	0.155464	0.43128	0.283557
chr9	26900001	26920000	0.174017	-0.434371	-0.454666	-0.228065	-0.312937
chr15	72500001	72520000	0.173981	-0.381134	-0.441566	-0.299995	-0.174743
chr17	13000001	13020000	0.173972	-0.930447	-0.955422	-0.841208	-0.696716
chr7	43080001	43100000	0.17396	-0.0717077	0.0953693	0.0972089	0.274374
chrX	62440001	62460000	0.173957	-0.498085	-0.958956	-0.912107	-0.19702
chrX	100580001	100600000	0.173934	-0.639945	-0.594688	-0.489972	-0.396793
chrX	142480001	142500000	0.17391	-0.375668	-0.244478	-0.231696	-0.0406295
chr19	34860001	34880000	0.173821	-0.649146	-0.660504	-0.436088	-0.52592
chr8	120720001	120740000	0.173806	-0.224601	-0.268899	-0.012208	-0.133679
chr1	89380001	89400000	0.173768	-0.598026	-0.917737	-0.504147	-0.66408
chrX	142900001	142920000	0.173768	-0.106091	-0.225261	-0.0397914	0.0559753
chr15	40720001	40740000	0.173767	-0.409158	-0.499248	-0.237489	-0.323383
chr2	198540001	198560000	0.173764	-0.387204	-0.346747	-0.080116	-0.306307
chrX	27520001	27540000	0.173756	-0.452156	-0.520482	-0.40796	-0.217165
chr14	59300001	59320000	0.173747	0.207992	0.399554	0.48489	0.470149
chrX	87400001	87420000	0.173705	-0.243143	-0.0150746	0.102062	-0.0128707
chr15	43420001	43440000	0.173704	0.133391	0.0719952	0.298116	0.254679
chr2	3540001	3560000	0.173703	0.0178499	0.151725	0.176181	0.340799
chr1	155440001	155460000	0.173608	0.475947	0.331674	0.562926	0.591911
chrX	139920001	139940000	0.173574	-0.551428	-0.526759	-0.214505	-0.516534
chr11	67220001	67240000	0.173569	0.290695	0.360682	0.573271	0.425244
chr13	25640001	25660000	0.173534	-0.26106	-0.277846	-0.133278	-0.05856
chrX	11820001	11840000	0.173499	-0.062049	-0.194137	-0.0177929	0.108606
chr3	142220001	142240000	0.173497	-0.435606	-0.40043	-0.191096	-0.297945
chr2	184800001	184820000	0.173481	0.25167	0.397268	0.601724	0.394177
chr10	117500001	117520000	0.173473	-0.230638	-0.218839	-0.132094	0.0295624
chr14	105020001	105040000	0.17347	-0.102533	-0.014942	0.101699	0.127765
chr7	15400001	15420000	0.173446	-0.136262	-0.0701778	0.0986642	0.0417878
chr8	142280001	142300000	0.17344	0.146678	0.266718	0.40304	0.357236
chrX	143520001	143540000	0.173402	-0.0127063	0.171035	0.177459	0.327674
chrX	123300001	123320000	0.173397	-0.519407	-0.660548	-0.327763	-0.505398
chr4	20300001	20320000	0.173376	-0.435277	-0.486711	-0.276892	-0.298345
chr3	196580001	196600000	0.173373	0.320468	0.21098	0.559053	0.319142
chrX	141780001	141800000	0.173362	-0.152695	0.0215004	0.136888	0.0786413
chr5	141540001	141560000	0.173359	-0.0465299	-0.0136369	0.0611813	0.225371
chr10	113940001	113960000	0.173331	-0.411837	-0.427735	-0.244462	-0.248449
chr11	60000001	60020000	0.173315	0.0617632	-0.13953	0.117266	0.151598
chrX	33400001	33420000	0.173303	-0.575577	-0.297694	-0.196591	-0.330074
chr8	138300001	138320000	0.173275	-0.00736106	0.0437884	0.274599	0.108377
chr2	124580001	124600000	0.173232	-0.406808	-0.323606	-0.246495	-0.137456
chr8	38280001	38300000	0.173219	0.119417	0.0179814	0.254948	0.228888
chr2	124800001	124820000	0.173203	-0.434785	-0.396399	-0.304216	-0.180561
chrX	86220001	86240000	0.173117	-0.460742	-0.0731364	-0.164575	-0.0230705
chr4	175800001	175820000	0.173109	0.053971	0.0394557	0.362652	0.0769932
chr14	54960001	54980000	0.173092	-0.675578	-0.78651	-0.579283	-0.536621
chrX	84260001	84280000	0.173083	-0.284069	-0.346507	-0.151838	-0.132572
chrX	69220001	69240000	0.173064	-0.579553	-0.660646	-0.421496	-0.472574
chr4	14760001	14780000	0.173046	0.163731	0.231594	0.418994	0.322423
chr11	50100001	50120000	0.173016	-0.29129	-0.0630442	-0.218377	0.210074
chrX	30580001	30600000	0.173013	-0.317011	-0.360624	-0.164076	-0.167533
chr6	117020001	117040000	0.172991	-0.96932	-1.16469	-0.917985	-0.870046
chr12	80020001	80040000	0.172955	-0.0874156	-0.0555882	0.130347	0.0725599
chr11	65920001	65940000	0.17295	-0.115381	-0.0626747	0.0360027	0.131842
chrX	5920001	5940000	0.172935	-0.408045	-0.544494	-0.408077	-0.198592
chr11	89000001	89020000	0.17286	-0.038166	-0.110358	0.0956835	0.101512
chr14	24460001	24480000	0.172774	-0.695312	-0.415855	-0.363161	-0.402457
chrX	134980001	135000000	0.17277	-0.37374	-0.490932	-0.136817	-0.382314
chr3	197020001	197040000	0.172691	0.446179	0.438919	0.703779	0.526701
chr18	67200001	67220000	0.172674	-0.0105869	0.0506754	0.172368	0.213068
chr1	155360001	155380000	0.172651	0.379726	0.171147	0.443701	0.452473
chr4	103760001	103780000	0.172639	0.724182	0.536939	0.728059	0.878341
chr5	116040001	116060000	0.172625	0.312295	0.448519	0.549978	0.556086
chr9	26920001	26940000	0.172624	-0.41414	-0.472622	-0.21418	-0.327335
chr18	67260001	67280000	0.17262	0.0888121	0.0571688	0.201246	0.289976
chr9	115820001	115840000	0.172589	-0.800612	-0.853654	-0.79567	-0.513416
chr2	170960001	170980000	0.172589	-0.118139	0.052984	0.133922	0.1461
chrX	11780001	11800000	0.172556	-0.0682359	-0.115814	0.00191004	0.159152
chrX	4320001	4340000	0.172549	0.00809778	-0.0254435	0.0125214	0.315231
chr2	55880001	55900000	0.172546	-1.44102	-1.54033	-1.19826	-1.43801
chr5	103720001	103740000	0.172541	-0.296267	-0.232552	-0.0372107	-0.146527
chr13	52820001	52840000	0.172529	-0.428165	-0.495955	-0.201433	-0.377629
chr6	37220001	37240000	0.172455	-0.447524	-0.536132	-0.329245	-0.309501
chr11	71220001	71240000	0.172431	-0.549197	-0.498693	-0.326856	-0.376172
chr3	151080001	151100000	0.172422	-0.359824	-0.324732	-0.105336	-0.234375
chr2	185360001	185380000	0.172414	0.027678	0.154054	0.307382	0.219177
chr19	56000001	56020000	0.172408	-0.416293	-0.316606	-0.227527	-0.160557
chr10	69980001	70000000	0.172403	-0.0145413	-0.169436	0.0905962	0.070233
chrX	134940001	134960000	0.172399	-0.390386	-0.4127	-0.12707	-0.331219
chr4	119880001	119900000	0.172393	0.0549016	-0.0140543	0.179799	0.205834
chr9	26960001	26980000	0.172389	-0.441347	-0.497218	-0.2219	-0.371887
chr1	155460001	155480000	0.172375	0.450022	0.316766	0.527847	0.583691
chr1	78560001	78580000	0.172356	-0.557622	-0.768873	-0.587297	-0.394486
chr7	98540001	98560000	0.172313	-0.601209	-0.562989	-0.317927	-0.501644
chr8	33500001	33520000	0.172284	-1.10839	-1.07296	-0.891449	-0.945334
chr4	180940001	180960000	0.172273	-0.0474442	-0.113555	-0.0757852	0.259333
chrX	145980001	146000000	0.172246	-0.0825591	-0.0377708	0.0320477	0.192115
chr7	98460001	98480000	0.172219	-1.01355	-0.772856	-0.576373	-0.865595
chr19	34960001	34980000	0.172206	-0.993784	-0.965385	-0.8905	-0.724256
chr12	28000001	28020000	0.172182	-0.28398	-0.404237	-0.0295839	-0.31427
chr5	118140001	118160000	0.17214	-0.898073	-0.945901	-0.749077	-0.750617
chrX	84940001	84960000	0.172109	-0.377889	-0.571635	-0.304433	-0.300873
chr2	32560001	32580000	0.172107	-0.157598	-0.250487	0.00339054	-0.0672615
chr9	131200001	131220000	0.172104	-0.00359489	-0.0396407	0.220725	0.0802467
chr10	114060001	114080000	0.172096	-0.498719	-0.552295	-0.343099	-0.363723
chr16	63420001	63440000	0.172082	-0.419162	-0.382362	-0.258857	-0.198503
chr12	18020001	18040000	0.172039	-0.500287	-0.381557	-0.272779	-0.264987
chr8	111980001	112000000	0.172032	-0.265377	-0.214884	0.0846625	-0.220859
chr6	158380001	158400000	0.172008	-0.0855426	-0.101416	0.10035	0.0567067
chr5	141680001	141700000	0.171952	0.261694	0.351252	0.366008	0.590842
chr1	150480001	150500000	0.171946	0.239031	0.173258	0.401425	0.354756
chr1	188000001	188020000	0.171935	0.000316773	0.0809561	0.325973	0.0991692
chr1	191120001	191140000	0.171901	0.159944	0.265041	0.440937	0.327849
chr19	34740001	34760000	0.171892	-0.327844	-0.428771	-0.16019	-0.25264
chr3	61840001	61860000	0.171884	-0.116467	-0.0792514	0.0565055	0.0915439
chr9	86720001	86740000	0.171878	0.218724	0.0418569	0.325777	0.278559
chr4	95080001	95100000	0.171814	-0.392612	-0.423179	-0.154853	-0.31731
chr10	70820001	70840000	0.171802	-0.0547047	-0.0952436	0.116308	0.0773483
chr11	55480001	55500000	0.171764	-0.302652	-0.190594	-0.0245536	-0.125165
chrX	129420001	129440000	0.171684	-0.628644	-0.657137	-0.616935	-0.325477
chrX	145820001	145840000	0.171672	-0.110658	0.0192289	0.135827	0.116087
chr12	79980001	80000000	0.171654	-0.197264	-0.186426	0.0540947	-0.0944753
chr8	131100001	131120000	0.17164	-0.204842	-0.194642	-0.0287114	-0.0274924
chr12	63880001	63900000	0.171622	-0.426313	-0.223559	-0.0789128	-0.227714
chr1	227220001	227240000	0.171585	-0.100021	0.0724932	-0.0230083	0.338651
chr6	163840001	163860000	0.17153	-0.0423468	-0.0557706	0.193243	0.0517007
chr7	66860001	66880000	0.171456	-1.56383	-1.65757	-1.30858	-1.5699
chr1	224060001	224080000	0.171437	-0.267478	-0.401168	-0.1257	-0.200072
chrX	41800001	41820000	0.171363	-0.0736744	-0.186973	-0.0636986	0.145777
chr19	31160001	31180000	0.171356	-0.402483	-0.49356	-0.256598	-0.296733
chr5	65660001	65680000	0.17134	-0.087271	-0.217236	-0.0397662	0.0779404
chr10	30920001	30940000	0.171328	-0.765875	-0.785859	-0.697415	-0.511662
chrX	143540001	143560000	0.171262	0.0131972	0.199485	0.204472	0.350733
chr10	117400001	117420000	0.171257	-0.19213	-0.275991	-0.0630263	-0.0625802
chr2	234080001	234100000	0.171257	0.288089	0.263329	0.490321	0.403611
chr11	20140001	20160000	0.171217	-0.333435	-0.332652	-0.167082	-0.156572
chr8	41940001	41960000	0.17119	0.304114	0.176949	0.347738	0.475706
chr6	167500001	167520000	0.171184	0.370707	0.305278	0.429069	0.589284
chr8	38260001	38280000	0.171162	0.0737332	-0.0416962	0.208488	0.165874
chr7	15460001	15480000	0.171162	-0.0397906	0.0638458	0.209415	0.156964
chr6	6500001	6520000	0.171155	-0.219319	-0.297244	-0.233023	0.058771
chr18	47000001	47020000	0.171155	-0.365806	-0.565969	-0.319353	-0.270112
chr4	88080001	88100000	0.171155	-0.145376	-0.360797	-0.0786365	-0.0852271
chr9	131120001	131140000	0.171099	-0.220878	-0.273094	0.00860864	-0.160383
chr3	157060001	157080000	0.171056	-1.01885	-1.00208	-0.832758	-0.846053
chr19	37540001	37560000	0.171055	0.580297	0.569312	0.705805	0.785915
chr12	70120001	70140000	0.171026	-0.799555	-0.76817	-0.628555	-0.597118
chr8	41960001	41980000	0.171006	0.261936	0.107781	0.293149	0.418581
chr1	226500001	226520000	0.170978	-0.156789	-0.199739	0.0497954	-0.0643671
chr4	87980001	88000000	0.170965	-0.00820696	-0.0613908	0.105372	0.16696
chrX	48060001	48080000	0.170949	-0.371275	-0.137234	-0.275504	0.108894
chr17	15540001	15560000	0.170901	-0.871711	-0.942584	-0.795303	-0.67719
chr17	28940001	28960000	0.170898	-0.194002	-0.298044	-0.0770303	-0.0732206
chr12	79960001	79980000	0.170842	-0.338539	-0.281444	-0.0684287	-0.20987
chr8	68120001	68140000	0.170748	0.208884	0.00968614	0.269679	0.290388
chr4	112920001	112940000	0.170734	-0.358131	-0.451931	-0.262007	-0.206588
chr6	77560001	77580000	0.170716	-0.211476	-0.242222	-0.0671544	-0.0451124
chr14	64480001	64500000	0.170679	0.67221	0.475688	0.74362	0.745636
chr1	91900001	91920000	0.170671	-0.167208	-0.43108	-0.127077	-0.129869
chr4	112900001	112920000	0.170578	-0.344543	-0.403829	-0.197294	-0.209922
chr3	196960001	196980000	0.170568	0.320859	0.312003	0.622546	0.351453
chr4	4360001	4380000	0.170559	-0.14529	-0.141822	0.264166	-0.210159
chr15	77300001	77320000	0.170552	-0.297416	-0.321564	-0.087497	-0.190379
chr1	222720001	222740000	0.170535	-0.476953	-0.550492	-0.348533	-0.337842
chrX	124260001	124280000	0.170532	-0.44574	-0.240002	-0.1538	-0.190878
chr1	9000001	9020000	0.170511	-0.378801	-0.350756	-0.22276	-0.165775
chr12	122640001	122660000	0.17051	0.0515737	0.0566052	0.283667	0.165533
chr17	29080001	29100000	0.170482	-0.428949	-0.442973	-0.148342	-0.382616
chr1	174500001	174520000	0.17048	0.570844	0.467197	0.728261	0.65074
chr13	25680001	25700000	0.170479	-0.333623	-0.231544	-0.130926	-0.0932835
chr21	22440001	22460000	0.170456	-0.561465	-0.519773	-0.398919	-0.341408
chr1	8900001	8920000	0.170418	-0.501835	-0.552221	-0.367765	-0.345456
chr18	67240001	67260000	0.17041	0.0777115	0.0873486	0.220365	0.285516
chrX	152780001	152800000	0.170407	0.300213	0.276665	0.401277	0.516414
chrX	123380001	123400000	0.170397	-0.407437	-0.474665	-0.204833	-0.336476
chrX	27580001	27600000	0.170396	-0.438055	-0.400801	-0.294721	-0.203343
chr8	2120001	2140000	0.170349	-0.563205	-0.63758	-0.298883	-0.561204
chr17	27040001	27060000	0.17032	-0.612695	-0.596129	-0.441674	-0.42651
chr6	15620001	15640000	0.170317	-0.889808	-0.891545	-0.718888	-0.721831
chr8	38400001	38420000	0.170304	0.336586	0.232419	0.463209	0.446403
chr2	149860001	149880000	0.170287	-0.2473	-0.272769	-0.161945	-0.0175518
chrX	145560001	145580000	0.17025	-0.0424082	-0.158726	0.112812	0.0265547
chr5	141720001	141740000	0.170244	0.304054	0.369645	0.387921	0.626265
chr2	21280001	21300000	0.170234	-0.533701	-0.502106	-0.314731	-0.380609
chr4	87900001	87920000	0.170222	0.116125	0.0528431	0.239133	0.270279
chrX	142660001	142680000	0.170207	-0.30433	-0.367399	-0.178663	-0.152651
chr7	128260001	128280000	0.170198	-0.138396	-0.194989	0.0361994	-0.0291883
chrX	48040001	48060000	0.170162	-0.465186	0.0172071	-0.154807	0.0471535
chr11	96180001	96200000	0.170157	-1.28242	-1.4921	-1.20094	-1.23326
chr10	45420001	45440000	0.170144	-0.845941	-0.654393	-0.655766	-0.50428
chr14	105700001	105720000	0.170055	0.633883	0.469545	0.708683	0.734856
chr7	89880001	89900000	0.170049	-0.316583	-0.314201	-0.128376	-0.162311
chr4	1700001	1720000	0.170041	-0.28808	-0.380937	-0.142549	-0.186386
chr10	98960001	98980000	0.170032	-0.234669	-0.336823	-0.119432	-0.111997
chr1	91860001	91880000	0.169999	-0.387525	-0.65409	-0.33661	-0.365009
chr8	2100001	2120000	0.169974	-0.542154	-0.626986	-0.253104	-0.576088
chr3	61780001	61800000	0.169954	-0.165776	-0.0997174	0.0022164	0.0721986
chr5	177860001	177880000	0.169946	-0.214919	-0.0758351	0.0101338	0.0390034
chr4	18880001	18900000	0.169945	-0.290501	-0.150376	-0.0517455	-0.0492422
chr10	83500001	83520000	0.169932	-0.18848	-0.0543682	0.115407	-0.0183901
chrX	145520001	145540000	0.16991	-0.0943523	-0.188384	-0.0304558	0.0875396
chr14	105620001	105640000	0.169892	0.463581	0.322069	0.557631	0.567803
chr2	13700001	13720000	0.169865	0.349931	0.746635	0.81566	0.620636
chr10	69900001	69920000	0.16981	0.128788	0.0604039	0.289256	0.239557
chr8	42000001	42020000	0.169796	0.0831015	-0.0690747	0.0909973	0.262622
chr6	70660001	70680000	0.169788	0.28563	0.211451	0.364858	0.4718
chr14	105120001	105140000	0.169776	-0.603218	-0.398301	-0.379979	-0.281989
chr2	32580001	32600000	0.16976	-0.20822	-0.299797	-0.0547684	-0.11373
chrX	139900001	139920000	0.169752	-0.636974	-0.555955	-0.326509	-0.526917
chr7	9180001	9200000	0.169749	-0.18256	-0.252707	-0.0307818	-0.0649866
chr7	38460001	38480000	0.169728	-0.612134	-0.546531	-0.404722	-0.414488
chr21	31680001	31700000	0.169656	-0.180491	-0.43597	-0.305247	0.0280979
chrX	25420001	25440000	0.169651	-0.76104	-0.685195	-0.698057	-0.408876
chr6	133100001	133120000	0.169648	-0.277371	-0.366604	-0.0957432	-0.208936
chrX	48180001	48200000	0.169647	-0.594813	-0.498647	-0.683684	-0.0704824
chr8	33520001	33540000	0.169614	-1.12831	-1.11943	-0.975364	-0.933149
chr6	106120001	106140000	0.169612	0.5804	0.551504	0.764669	0.706458
chr4	18860001	18880000	0.169569	-0.331571	-0.16997	-0.0840135	-0.0783886
chrX	15300001	15320000	0.169568	-0.884001	-0.687801	-0.574838	-0.657828
chrX	87280001	87300000	0.169536	-0.145373	-0.0161302	0.215154	-0.0375848
chrX	87340001	87360000	0.169493	-0.170328	-0.0865139	0.175312	-0.0931687
chr5	177900001	177920000	0.169479	-0.33465	-0.0993689	-0.0298617	-0.0651997
chr7	49960001	49980000	0.169456	-1.05824	-1.07337	-0.919037	-0.873664
chr4	46740001	46760000	0.169453	-0.626348	-0.57724	-0.376224	-0.488458
chr2	184840001	184860000	0.169448	0.223442	0.4037	0.602177	0.363862
chr12	73840001	73860000	0.169392	0.156321	0.166155	0.148217	0.513044
chr12	80000001	80020000	0.169366	-0.151208	-0.0911828	0.0978964	-0.00155457
chr7	64140001	64160000	0.169361	0.484668	0.482343	0.67265	0.633083
chr5	175480001	175500000	0.169333	-0.4109	-0.645616	-0.230262	-0.487588
chrX	114300001	114320000	0.169317	-0.498972	-0.501374	-0.278806	-0.382905
chr15	43660001	43680000	0.169309	-0.23034	-0.404516	-0.129595	-0.166645
chrX	123420001	123440000	0.169295	-0.418517	-0.342811	-0.181114	-0.241624
chr2	35600001	35620000	0.169291	-0.358934	-0.334047	-0.153866	-0.200532
chr7	90720001	90740000	0.169277	-0.34852	-0.313176	-0.0908477	-0.232293
chr4	58180001	58200000	0.169266	-0.727741	-0.820703	-0.558717	-0.651195
chr6	157800001	157820000	0.16922	0.247586	0.200777	0.410009	0.376795
chr3	76880001	76900000	0.169217	-0.126606	-0.242157	-0.0165763	-0.0137533
chr3	105380001	105400000	0.169188	-0.366055	-0.461725	-0.21952	-0.269884
chr5	103700001	103720000	0.169185	-0.231275	-0.189988	-0.0169496	-0.0659438
chr8	22900001	22920000	0.169179	-0.235228	-0.282173	-0.0986506	-0.0803927
chr13	52860001	52880000	0.169165	-0.463605	-0.468518	-0.228614	-0.365178
chr14	29160001	29180000	0.169154	-0.883102	-1.01089	-0.840161	-0.715522
chrX	113500001	113520000	0.169151	-0.62763	-0.525815	-0.426776	-0.388367
chrX	87120001	87140000	0.169128	-0.1129	0.00668795	0.204806	0.0272378
chr14	64220001	64240000	0.169123	0.160466	-0.0212358	0.229988	0.247487
chr21	31660001	31680000	0.169109	-0.216621	-0.489541	-0.329254	-0.0386901
chr16	31540001	31560000	0.169052	0.0863355	-0.213823	0.0444161	0.166202
chr14	54900001	54920000	0.169008	-0.939715	-1.0951	-0.78492	-0.91188
chr12	54640001	54660000	0.168991	-0.473032	-0.404014	-0.257296	-0.281766
chr2	13720001	13740000	0.168987	0.341203	0.759872	0.826096	0.612954
chr1	224820001	224840000	0.168841	-0.509901	-0.472006	-0.352135	-0.292092
chr8	123700001	123720000	0.16881	-0.714124	-0.75809	-0.546696	-0.587898
chr11	132280001	132300000	0.168767	0.295819	0.201565	0.282012	0.552905
chr3	53260001	53280000	0.168746	-0.49954	-0.622215	-0.391713	-0.392551
chr1	188400001	188420000	0.168712	-0.102267	-0.128421	0.0422106	0.0645268
chr1	220220001	220240000	0.16868	-0.425674	-0.372374	-0.270835	-0.189853
chr11	50020001	50040000	0.168655	-0.499871	-0.428707	-0.53413	-0.0571381
chrX	125040001	125060000	0.16864	-0.319342	-0.0800166	0.0016173	-0.0636963
chr7	72020001	72040000	0.168579	-0.523935	-0.413035	-0.2604	-0.339412
chr8	76300001	76320000	0.168534	-0.56059	-0.624892	-0.381342	-0.467071
chrX	145720001	145740000	0.168528	-0.173542	0.0386686	0.0971221	0.10506
chr20	30420001	30440000	0.168507	-0.740185	-0.730682	-0.4833	-0.650553
chr14	59280001	59300000	0.168494	0.210792	0.412129	0.485051	0.474857
chr10	114040001	114060000	0.168453	-0.451456	-0.44754	-0.245525	-0.316565
chr7	155240001	155260000	0.168442	0.152519	0.0996123	0.2301	0.358914
chr3	53240001	53260000	0.168422	-0.452648	-0.547779	-0.370847	-0.292735
chr2	44360001	44380000	0.168421	0.139829	0.0436015	0.286219	0.234053
chr14	39880001	39900000	0.168321	-0.387503	-0.369651	-0.153033	-0.267479
chr2	136440001	136460000	0.168263	-0.329093	-0.481293	-0.262408	-0.211452
chr7	38140001	38160000	0.168262	-0.160664	-0.172941	-0.0080249	0.0109435
chr3	175080001	175100000	0.168232	0.143378	0.0793749	0.419272	0.139945
chr6	158280001	158300000	0.168196	0.197479	0.146573	0.319404	0.361039
chr11	61500001	61520000	0.168118	-0.299522	-0.474101	-0.0677798	-0.369608
chr4	88060001	88080000	0.168103	-0.213224	-0.374058	-0.0945516	-0.156525
chrX	118480001	118500000	0.16808	-0.708593	-0.731764	-0.533282	-0.570916
chr11	77540001	77560000	0.168079	0.0180961	-0.0495359	0.13508	0.169638
chr19	55980001	56000000	0.168059	-0.303525	-0.234038	-0.119913	-0.0815318
chr8	2540001	2560000	0.16804	0.0841147	0.203611	0.08962	0.534186
chr5	176700001	176720000	0.168011	0.179879	0.136727	0.380262	0.272367
chr14	54880001	54900000	0.168002	-1.04868	-1.11563	-0.856472	-0.971831
chr6	16320001	16340000	0.167996	-0.487874	-0.482553	-0.251181	-0.383255
chr1	188420001	188440000	0.167986	-0.106601	-0.152177	0.0234964	0.0536978
chr7	43160001	43180000	0.167975	-0.0675642	0.0500486	0.0667688	0.251665
chr18	59800001	59820000	0.167972	-0.77512	-0.87474	-0.70656	-0.607355
chr15	43800001	43820000	0.167917	-0.572337	-0.649218	-0.371705	-0.514017
chr1	188020001	188040000	0.167873	0.0348666	0.0525396	0.321336	0.101817
chr1	174440001	174460000	0.167853	0.602852	0.441482	0.722581	0.657459
chr1	191140001	191160000	0.167835	0.197231	0.300447	0.460846	0.372501
chr3	151100001	151120000	0.167823	-0.294262	-0.261196	-0.0569789	-0.162832
chrX	4460001	4480000	0.167749	0.0500345	-0.102676	-0.0108352	0.293692
chr5	116020001	116040000	0.167748	0.309398	0.478102	0.564917	0.55808
chr14	29200001	29220000	0.167712	-0.688901	-0.834541	-0.669152	-0.518866
chr6	24480001	24500000	0.167699	-0.84567	-0.811366	-0.530736	-0.790901
chr11	66580001	66600000	0.167697	0.335874	0.362939	0.573525	0.460683
chr17	12980001	13000000	0.167691	-1.00563	-0.941478	-0.851546	-0.760182
chr6	117080001	117100000	0.167677	-0.976171	-1.2426	-0.889469	-0.993953
chr5	58380001	58400000	0.167651	-0.197733	-0.356105	-0.0703549	-0.148182
chr5	116120001	116140000	0.167556	0.291961	0.444764	0.52221	0.549627
chr6	16340001	16360000	0.167554	-0.2698	-0.256216	-0.0457165	-0.14519
chr1	222680001	222700000	0.167543	-0.586727	-0.659745	-0.444297	-0.467088
chr4	132960001	132980000	0.167514	-0.0980214	-0.0966887	0.0228484	0.117469
chr6	136960001	136980000	0.167506	-0.226181	-0.259284	-0.0624279	-0.0880248
chr10	114000001	114020000	0.167505	-0.348556	-0.330234	-0.126898	-0.216883
chr20	12600001	12620000	0.16745	-0.140828	-0.240079	-0.00230669	-0.0436996
chr13	42180001	42200000	0.167432	0.55162	0.401638	0.636201	0.65192
chr4	1680001	1700000	0.167407	-0.390252	-0.453255	-0.234447	-0.274246
chr13	41560001	41580000	0.167405	-0.492231	-0.446623	-0.298356	-0.305687
chrX	146300001	146320000	0.167394	-0.240026	-0.184594	-0.0752795	-0.0145512
chr8	38380001	38400000	0.167346	0.345912	0.235369	0.450434	0.46554
chr1	174180001	174200000	0.16734	-0.231388	-0.26963	-0.0476897	-0.118648
chr1	188440001	188460000	0.167324	-0.102504	-0.142396	0.0289771	0.0607728
chr6	46620001	46640000	0.167233	-0.165665	-0.237664	-0.0407623	-0.0281007
chr1	96440001	96460000	0.167218	-0.090927	-0.0808193	0.00499824	0.157692
chr2	32680001	32700000	0.167198	-0.339027	-0.445008	-0.175762	-0.273877
chrX	111540001	111560000	0.167185	0.0142622	0.27191	0.394807	0.225735
chr6	77800001	77820000	0.167174	-0.222999	-0.155264	-0.0890203	0.0451065
chr14	39900001	39920000	0.167135	-0.545181	-0.499193	-0.27155	-0.438554
chr12	121960001	121980000	0.167126	0.102548	-0.168725	0.203994	0.0640806
chr4	10020001	10040000	0.167113	0.0638244	-0.0393078	0.198401	0.16034
chr10	70800001	70820000	0.167084	-0.0387817	-0.0957819	0.122622	0.0769836
chr2	55780001	55800000	0.167084	-0.902492	-0.996689	-0.675587	-0.889426
chr1	87420001	87440000	0.167066	0.344298	0.297267	0.458659	0.517038
chr17	28760001	28780000	0.16696	0.120666	0.109893	0.284427	0.280051
chrX	153160001	153180000	0.166938	0.423543	0.587846	0.696658	0.648607
chr1	33340001	33360000	0.166931	-0.286403	-0.152533	-0.0564262	-0.0486476
chr13	25560001	25580000	0.166925	-0.144708	-0.155345	-0.0294305	0.0632285
chr8	52640001	52660000	0.166908	-0.255039	-0.263993	-0.101414	-0.0838015
chr17	28740001	28760000	0.166898	0.174357	0.124684	0.312701	0.320135
chr10	70780001	70800000	0.166883	-0.0700043	-0.141619	0.101226	0.0209165
chrX	57700001	57720000	0.166838	0.314668	0.0914482	0.411929	0.327863
chrX	118520001	118540000	0.166836	-0.826568	-0.782467	-0.653909	-0.621454
chr8	131080001	131100000	0.166814	-0.204525	-0.166475	-0.0316756	-0.005696
chr3	14300001	14320000	0.166781	0.049141	-0.00412041	0.184676	0.193906
chrX	86460001	86480000	0.166757	-0.442555	-0.365191	-0.186487	-0.287746
chr3	75300001	75320000	0.166748	-0.767128	-0.875102	-0.679666	-0.629067
chr1	188480001	188500000	0.166745	-0.092512	-0.13101	0.0131257	0.0968419
chr8	108820001	108840000	0.166723	-0.801464	-0.733832	-0.464929	-0.73692
chr16	81060001	81080000	0.166718	-0.836737	-0.827329	-0.743812	-0.586817
chr3	197000001	197020000	0.166693	0.412001	0.419365	0.680996	0.483755
chr18	67300001	67320000	0.166683	0.108728	0.0905573	0.159824	0.372828
chr4	132880001	132900000	0.166678	-0.0253046	-0.170825	0.0153258	0.1219
chrX	125940001	125960000	0.166649	-0.220763	-0.294779	-0.229484	0.04724
chr1	229640001	229660000	0.16664	-0.494791	-0.56493	-0.352239	-0.374203
chr14	39920001	39940000	0.166627	-0.703537	-0.695115	-0.505971	-0.559427
chr11	77560001	77580000	0.166614	0.0313459	-0.0913435	0.121284	0.151946
chr4	58200001	58220000	0.166589	-0.699082	-0.785241	-0.507144	-0.644
chr4	18940001	18960000	0.166585	-0.190007	-0.0713607	0.0230238	0.0487785
chrX	125440001	125460000	0.166569	-0.0725594	-0.277319	-0.0870599	0.0703207
chr2	113520001	113540000	0.166523	0.15704	0.111698	0.293503	0.308282
chr8	57980001	58000000	0.166497	-0.225581	-0.146803	0.0398473	-0.0792379
chr5	132100001	132120000	0.166475	0.487036	0.246132	0.570227	0.495891
chr11	55500001	55520000	0.16644	-0.374557	-0.188782	-0.0580824	-0.172377
chr2	32320001	32340000	0.166425	0.181746	0.120862	0.30086	0.334598
chr7	116860001	116880000	0.166394	-0.589767	-0.569651	-0.323884	-0.502748
chrX	48160001	48180000	0.166369	-0.516563	-0.512465	-0.629149	-0.0671402
chr5	132080001	132100000	0.166306	0.542275	0.293533	0.629181	0.53924
chr3	94580001	94600000	0.166274	-0.285284	-0.189066	-0.150109	0.00830689
chr15	100320001	100340000	0.166253	-0.979801	-1.0204	-0.938343	-0.729349
chr11	61540001	61560000	0.16624	-0.246056	-0.379752	-0.0361603	-0.257168
chr6	158360001	158380000	0.166225	-0.0437706	-0.0806262	0.110857	0.0971956
chr5	141660001	141680000	0.166211	0.224033	0.338627	0.339675	0.555407
chr16	85740001	85760000	0.166187	0.0687947	-0.0253321	0.172519	0.203319
chr2	112940001	112960000	0.16616	0.675412	0.487818	0.755641	0.739909
chr12	120120001	120140000	0.166156	-1.10513	-1.11739	-0.923549	-0.966655
chr3	80940001	80960000	0.166155	-0.328834	-0.379122	-0.26826	-0.107387
chr3	112180001	112200000	0.166152	0.357608	0.344065	0.489629	0.544348
chr4	10100001	10120000	0.166118	0.0858962	-0.147243	0.107496	0.163393
chrX	70580001	70600000	0.166117	0.266013	-0.0773615	0.239762	0.281122
chr12	27980001	28000000	0.166089	-0.307048	-0.416539	-0.0617302	-0.329678
chr11	87240001	87260000	0.166082	-0.356755	-0.297058	-0.169468	-0.152181
chr3	196820001	196840000	0.166072	0.423931	0.347404	0.63802	0.465459
chr7	15100001	15120000	0.166067	-0.327458	-0.443005	-0.17412	-0.264209
chr6	74280001	74300000	0.166028	-0.505256	-0.759085	-0.429305	-0.502982
chr15	43580001	43600000	0.165997	-0.162934	-0.152711	-0.00377287	0.0201211
chr3	10240001	10260000	0.165994	0.0619283	0.0406659	0.215071	0.21951
chr4	10040001	10060000	0.165971	0.10843	-0.0948815	0.168216	0.177273
chr21	21680001	21700000	0.165946	0.0749903	0.0591131	0.260438	0.205557
chr2	193260001	193280000	0.165914	-0.175206	-0.233125	-0.0516686	-0.0248345
chr17	28980001	29000000	0.165891	-0.22347	-0.324682	-0.101301	-0.115069
chr5	174940001	174960000	0.165874	-0.31622	-0.297274	-0.176009	-0.105737
chr6	26240001	26260000	0.165858	-0.462454	-0.491642	-0.31564	-0.30674
chr9	26940001	26960000	0.165842	-0.438632	-0.481635	-0.228809	-0.359774
chr4	20260001	20280000	0.165828	-0.4643	-0.492462	-0.339977	-0.28513
chrX	57680001	57700000	0.165805	0.244762	0.080221	0.343838	0.312755
chr9	86700001	86720000	0.1658	0.193266	0.0548074	0.337318	0.242355
chr6	77600001	77620000	0.165785	-0.212167	-0.262743	-0.0981229	-0.045217
chr5	132280001	132300000	0.165779	-0.288508	-0.428949	-0.148373	-0.237527
chr18	74700001	74720000	0.165771	-0.00115118	-0.207769	0.0375431	0.0850799
chr15	55680001	55700000	0.165766	-0.566363	-0.653377	-0.31851	-0.569698
chr10	20240001	20260000	0.165761	-0.0599354	-0.00729963	0.22583	0.0384574
chr9	26980001	27000000	0.165756	-0.453475	-0.4843	-0.236899	-0.369364
chr7	77560001	77580000	0.165669	-0.667365	-0.680103	-0.465806	-0.550323
chr15	43400001	43420000	0.165665	0.187686	0.10008	0.330787	0.288308
chr22	25300001	25320000	0.1656	-0.820751	-0.767062	-0.443292	-0.81332
chr4	95100001	95120000	0.165586	-0.403785	-0.467913	-0.203706	-0.336821
chr2	217100001	217120000	0.16554	-0.391984	-0.485681	-0.307057	-0.239528
chr13	52800001	52820000	0.165531	-0.387057	-0.49011	-0.17728	-0.368825
chr1	174460001	174480000	0.165522	0.617291	0.4387	0.738403	0.648632
chr21	34800001	34820000	0.165512	-0.318071	-0.297872	-0.152041	-0.132878
chr6	106160001	106180000	0.165502	0.609797	0.606717	0.789504	0.758013
chr10	52440001	52460000	0.165479	-0.90503	-0.861916	-0.866558	-0.56943
chrX	153440001	153460000	0.165449	0.324891	0.275692	0.39434	0.537141
chrX	100020001	100040000	0.165416	-0.499	-0.862407	-0.482843	-0.547732
chr5	141780001	141800000	0.16535	0.291499	0.330659	0.35747	0.595387
chrX	84180001	84200000	0.165342	-0.285871	-0.194021	0.0655509	-0.214759
chr6	94880001	94900000	0.165338	-0.289195	-0.13303	-0.0826701	-0.00888029
chrX	25600001	25620000	0.165324	-0.592353	-0.354969	-0.437029	-0.179645
chr16	62100001	62120000	0.165285	-0.402692	-0.393361	-0.419836	-0.0456474
chr6	116420001	116440000	0.165281	-0.567354	-0.787833	-0.39016	-0.634466
chrX	3020001	3040000	0.165279	0.381315	0.21072	0.494322	0.428272
chr11	48440001	48460000	0.165225	-1.02298	-1.27737	-0.864773	-1.10513
chr3	196840001	196860000	0.165224	0.443842	0.375979	0.650916	0.499353
chr7	64340001	64360000	0.165213	0.202494	0.0432538	0.325911	0.250263
chr7	30640001	30660000	0.16518	-0.519767	-0.584469	-0.279308	-0.494567
chr19	41160001	41180000	0.165177	-0.366367	-0.386917	-0.222359	-0.200571
chr1	87440001	87460000	0.165165	0.326994	0.279957	0.421068	0.516214
chr6	106100001	106120000	0.165116	0.530212	0.521853	0.711129	0.671169
chr12	21800001	21820000	0.16507	0.0977095	0.0313201	0.281343	0.177826
chr18	74680001	74700000	0.165063	-0.0168735	-0.241297	0.0238654	0.0480897
chr22	25420001	25440000	0.165058	-0.529471	-0.465894	-0.223109	-0.442141
chr15	74800001	74820000	0.165044	0.131216	0.161871	0.348331	0.274843
chr7	45660001	45680000	0.165031	-0.00742267	-0.085802	0.133628	0.10321
chr3	112020001	112040000	0.165023	0.200446	0.0548591	0.233807	0.351545
chr7	107800001	107820000	0.165017	-0.32466	-0.311355	-0.157898	-0.148083
chr8	26560001	26580000	0.165015	-0.454734	-0.474402	-0.360868	-0.238239
chr2	136420001	136440000	0.165014	-0.219815	-0.365881	-0.15653	-0.0991376
chr16	85760001	85780000	0.165003	0.009958	-0.0598875	0.13802	0.142057
chr5	65600001	65620000	0.164971	-0.543225	-0.732292	-0.498286	-0.44729
chr19	8520001	8540000	0.164957	-0.58944	-0.655954	-0.388813	-0.526667
chrX	126340001	126360000	0.164955	-0.199656	-0.161557	-0.107702	0.0763994
chrX	118600001	118620000	0.164946	-0.633055	-0.578713	-0.473231	-0.408644
chr7	15380001	15400000	0.164928	-0.212857	-0.126124	0.0362416	-0.0453664
chr7	156920001	156940000	0.164909	-0.0346667	-0.00169667	0.18004	0.113415
chr16	80960001	80980000	0.164896	-0.747023	-0.869507	-0.63824	-0.648499
chr8	123460001	123480000	0.164879	-0.653672	-0.468063	-0.401987	-0.389991
chr19	55940001	55960000	0.164864	-0.164143	-0.0519415	0.0445734	0.0690713
chr12	9560001	9580000	0.164833	-0.360649	-0.285265	-0.286973	-0.0292758
chr3	10220001	10240000	0.16483	0.13831	0.0968534	0.267082	0.297742
chr16	63480001	63500000	0.164826	-0.3684	-0.255028	-0.150746	-0.143031
chr10	117360001	117380000	0.164807	-0.205737	-0.303455	-0.0480334	-0.131546
chr17	62760001	62780000	0.164699	-0.800742	-0.999724	-0.822054	-0.649014
chr16	70320001	70340000	0.164688	0.155041	-0.000131083	0.241373	0.242914
chr4	15000001	15020000	0.164672	0.115732	0.1447	0.328477	0.261299
chr13	82800001	82820000	0.164659	-0.348936	-0.335552	-0.177576	-0.177594
chr11	96140001	96160000	0.164634	-1.08076	-1.28634	-0.90968	-1.12815
chr8	76280001	76300000	0.164632	-0.526257	-0.707052	-0.441322	-0.462724
chr7	92180001	92200000	0.164625	-0.40783	-0.43663	-0.188799	-0.32641
chr9	95020001	95040000	0.164602	0.169129	0.0512349	0.290886	0.258682
chr9	95100001	95120000	0.164601	0.441504	0.308313	0.53378	0.54524
chr15	66060001	66080000	0.164593	0.405485	0.340801	0.500109	0.575362
chr16	70300001	70320000	0.164581	-0.0913332	-0.155838	-0.0176728	0.0996645
chr3	77400001	77420000	0.164573	-0.300288	-0.561327	-0.254873	-0.277595
chr18	50520001	50540000	0.164547	-0.158889	-0.218891	-0.25361	0.204923
chr8	68140001	68160000	0.164516	0.184455	-0.0443164	0.223252	0.245919
chrX	25040001	25060000	0.164514	-0.357694	-0.38431	-0.248703	-0.164273
chr4	10060001	10080000	0.164492	0.0971231	-0.09045	0.187279	0.148378
chr1	33960001	33980000	0.164376	-1.01117	-0.863984	-0.719718	-0.826682
chrX	148320001	148340000	0.164366	-0.146383	0.0710503	0.225812	0.0275878
chr8	123480001	123500000	0.16434	-0.611586	-0.415474	-0.345996	-0.352385
chr3	40140001	40160000	0.164329	-0.26645	-0.350622	-0.124886	-0.163528
chrX	3040001	3060000	0.164292	0.402029	0.235113	0.515502	0.450225
chr17	4320001	4340000	0.164288	0.134791	-0.0614753	0.231055	0.170837
chr6	14000001	14020000	0.164273	0.0261192	-0.0553865	0.124933	0.174346
chr8	127740001	127760000	0.164265	-0.854739	-0.778011	-0.658529	-0.645691
chr2	61440001	61460000	0.164227	0.217607	0.00887635	0.366026	0.188912
chr12	26720001	26740000	0.164217	0.435413	0.155976	0.475184	0.444638
chr1	212620001	212640000	0.16421	0.113454	-0.0926052	0.107908	0.241362
chr3	15180001	15200000	0.164167	-0.172641	-0.361021	-0.127742	-0.0775855
chr4	103520001	103540000	0.164164	0.349409	0.298391	0.442391	0.533736
chr14	58600001	58620000	0.164123	-1.07561	-1.15236	-0.856366	-1.04336
chr8	130760001	130780000	0.16412	-1.25329	-1.34303	-1.21394	-1.05414
chr3	195660001	195680000	0.164025	-0.225547	-0.468962	-0.095808	-0.270651
chrX	86280001	86300000	0.164023	-0.579909	-0.139653	-0.239314	-0.152203
chrX	140880001	140900000	0.164014	0.0667702	-0.149306	0.0790502	0.166441
chr8	123720001	123740000	0.164011	-0.562697	-0.598163	-0.376522	-0.456316
chr4	2600001	2620000	0.164008	0.230696	0.215143	0.419395	0.35446
chr2	231560001	231580000	0.163987	0.125873	0.083736	0.262969	0.274613
chr11	77600001	77620000	0.163955	-0.00864322	-0.0945001	0.0769037	0.147864
chr14	74680001	74700000	0.163934	-0.29025	-0.383021	-0.185935	-0.159468
chr1	224720001	224740000	0.163932	-0.866429	-0.863397	-0.691527	-0.710434
chr22	32140001	32160000	0.163929	-0.132235	-0.423466	-0.0518056	-0.176037
chr13	33380001	33400000	0.163929	0.343179	0.272017	0.380507	0.562546
chr17	61940001	61960000	0.1639	-0.605638	-0.694807	-0.432489	-0.540156
chr8	28240001	28260000	0.163878	0.099876	-0.0385919	0.204119	0.184921
chr2	235520001	235540000	0.163877	-0.447106	-0.363449	-0.19071	-0.292091
chr19	37680001	37700000	0.163876	0.593762	0.524038	0.683312	0.76224
chr16	12560001	12580000	0.163843	-0.0588694	-0.0712677	0.0221213	0.175428
chr2	136460001	136480000	0.163839	-0.474154	-0.638373	-0.403415	-0.381435
chr1	212640001	212660000	0.163835	0.171074	-0.00706432	0.18014	0.31154
chr17	15500001	15520000	0.163812	-0.858547	-0.800589	-0.69038	-0.641132
chr6	94740001	94760000	0.163809	-0.310384	-0.220101	-0.127257	-0.0756114
chr14	64000001	64020000	0.163799	-0.181336	-0.300916	-0.0685966	-0.0860573
chr7	98580001	98600000	0.163782	-0.525335	-0.464722	-0.275991	-0.386503
chrX	70600001	70620000	0.16376	0.280591	0.0480738	0.35827	0.297914
chr1	155340001	155360000	0.16375	0.281659	0.0904399	0.338769	0.36083
chr20	11300001	11320000	0.163749	-0.000154125	-0.0452984	0.132218	0.149828
chr10	70840001	70860000	0.163706	-0.125907	-0.161551	0.0380728	0.00188087
chr5	54620001	54640000	0.163671	-0.295444	-0.265646	-0.0822711	-0.151477
chr11	73340001	73360000	0.163667	0.0665292	-0.095369	0.205114	0.0933813
chr19	37060001	37080000	0.163642	0.662228	0.525672	0.722809	0.792375
chr14	21400001	21420000	0.163621	-0.321746	-0.393916	-0.0802109	-0.308209
chrX	124440001	124460000	0.163602	-0.339232	-0.27216	-0.0780078	-0.206182
chr3	141280001	141300000	0.1636	0.0553983	-0.026888	0.164105	0.191606
chr4	10200001	10220000	0.163533	0.0666836	-0.0545745	0.152382	0.186794
chr14	54860001	54880000	0.163512	-1.13289	-1.18738	-0.92726	-1.06599
chr7	35860001	35880000	0.163489	0.374526	0.348386	0.499585	0.550304
chr8	143420001	143440000	0.163461	0.324156	0.366812	0.522293	0.495597
chr12	9520001	9540000	0.163437	-0.319667	-0.290203	-0.243464	-0.0395318
chr12	125700001	125720000	0.163432	-1.24302	-1.00801	-0.971032	-0.953142
chr13	24920001	24940000	0.163429	-0.270628	-0.285967	-0.0737953	-0.155942
chr16	63600001	63620000	0.163426	-0.213686	-0.218927	-0.0691952	-0.0365651
chr1	235480001	235500000	0.163422	0.141701	0.0923059	0.279658	0.281192
chrX	6820001	6840000	0.163406	0.345209	0.41128	0.46615	0.61715
chr3	98460001	98480000	0.163402	0.129791	0.169629	0.299511	0.326712
chr1	33920001	33940000	0.163387	-0.90281	-0.737916	-0.620762	-0.69319
chr2	13680001	13700000	0.163385	0.340174	0.721602	0.787414	0.601131
chr17	62900001	62920000	0.163381	-0.662306	-0.934111	-0.667579	-0.602075
chr1	33320001	33340000	0.163374	-0.242619	-0.0998933	-0.00284855	-0.0129157
chr6	24540001	24560000	0.163351	-0.488207	-0.541808	-0.232592	-0.47072
chr9	131040001	131060000	0.163328	-0.407266	-0.503766	-0.296207	-0.288168
chr1	200820001	200840000	0.16331	-0.164491	-0.178364	0.0380497	-0.0542839
chr7	92400001	92420000	0.16327	0.577614	0.614078	0.724583	0.793649
chr10	117260001	117280000	0.163247	-0.280529	-0.388258	-0.135397	-0.206896
chrX	87100001	87120000	0.163239	-0.146502	-0.0277166	0.199544	-0.0472849
chr13	99660001	99680000	0.163238	-0.112174	-0.214773	-0.0578691	0.0573981
chr22	25340001	25360000	0.163224	-0.659224	-0.584586	-0.267022	-0.650339
chr1	225600001	225620000	0.163192	-0.783687	-0.918915	-0.676675	-0.699542
chr1	156040001	156060000	0.16318	-0.187758	-0.342143	-0.172171	-0.0313694
chr20	40140001	40160000	0.163177	-0.530677	-0.406858	-0.304134	-0.307047
chr3	14280001	14300000	0.163171	-0.0362056	-0.0785619	0.0746669	0.136908
chr11	87160001	87180000	0.163165	-0.522579	-0.561776	-0.398463	-0.359563
chrX	153500001	153520000	0.163128	0.299688	0.218622	0.34591	0.498655
chr2	144000001	144020000	0.163094	-0.177506	-0.312515	-0.0805191	-0.083314
chr2	209180001	209200000	0.163072	-0.925664	-0.92319	-0.594219	-0.928491
chr1	227500001	227520000	0.163038	-0.252992	-0.276362	-0.163543	-0.0397355
chr1	155680001	155700000	0.162982	0.0820961	-0.0444696	0.237202	0.126387
chr14	105100001	105120000	0.162978	-0.652336	-0.464383	-0.40617	-0.384593
chr17	65820001	65840000	0.162976	-0.318682	-0.564957	-0.184135	-0.373551
chr2	61520001	61540000	0.162961	0.338851	0.212905	0.527061	0.350617
chr13	41480001	41500000	0.162939	-0.753854	-0.615712	-0.476656	-0.56703
[truncated: 5,208 more rows]
