# Supplementary material for: rad21 Is Involved in Corneal Stroma Development by Regulating Neural Crest Migration
Source: Int J Mol Sci. 2020 Oct 21;21(20):7807. doi: 10.3390/ijms21207807 (PMC7594026; doi:10.3390/ijms21207807)
Supplement: Supplementary file 1 [file ijms-21-07807-s001.zip › Supple Table S4.xlsx]

## Sheet: Sheet1
Test sigISC enrichment in sigE1C
	sigISC	non-sigISC
sigE1C	154	348	502
non-sigE1C	1895	11477	13372
	2049		13874	(Total)	P<0.00001
