# Supplementary material for: rad21 Is Involved in Corneal Stroma Development by Regulating Neural Crest Migration
Source: Int J Mol Sci. 2020 Oct 21;21(20):7807. doi: 10.3390/ijms21207807 (PMC7594026; doi:10.3390/ijms21207807)
Supplement: Supplementary file 1 [file ijms-21-07807-s001.zip › Supple Table S5.xlsx]

## Sheet: Sheet1
Ensembl ID	Up- or down-regulated gene expression
ENSG00000163125	up
ENSG00000143374	up
ENSG00000186094	up
ENSG00000143369	up
ENSG00000143382	up
ENSG00000225996	up
ENSG00000203804	up
ENSG00000162571	up
ENSG00000143420	up
ENSG00000078808	up
ENSG00000143457	up
ENSG00000176022	up
ENSG00000184163	up
ENSG00000169213	up
ENSG00000162377	up
ENSG00000082512	up
ENSG00000066027	up
ENSG00000242485	up
ENSG00000065600	up
ENSG00000235098	up
ENSG00000117691	up
ENSG00000136628	up
ENSG00000162813	up
ENSG00000067704	up
ENSG00000143512	up
ENSG00000143498	up
ENSG00000269358	up
ENSG00000143786	up
ENSG00000185842	up
ENSG00000143815	up
ENSG00000203691	up
ENSG00000185155	up
ENSG00000183814	up
ENSG00000143776	up
ENSG00000033122	up
ENSG00000069248	up
ENSG00000135776	up
ENSG00000036549	up
ENSG00000180488	up
ENSG00000162614	up
ENSG00000137960	up
ENSG00000054267	up
ENSG00000152904	up
ENSG00000183291	up
ENSG00000153936	up
ENSG00000267561	up
ENSG00000142599	up
ENSG00000143702	up
ENSG00000137944	up
ENSG00000269795	up
ENSG00000117226	up
ENSG00000074800	up
ENSG00000117228	up
ENSG00000131686	up
ENSG00000197241	up
ENSG00000185420	up
ENSG00000162669	up
ENSG00000122483	up
ENSG00000116497	up
ENSG00000160097	up
ENSG00000237435	up
ENSG00000121905	up
ENSG00000121903	up
ENSG00000121904	up
ENSG00000116539	up
ENSG00000125459	up
ENSG00000163374	up
ENSG00000132676	up
ENSG00000134243	up
ENSG00000143106	up
ENSG00000160803	up
ENSG00000116586	up
ENSG00000132698	up
ENSG00000254726	up
ENSG00000160789	up
ENSG00000196189	up
ENSG00000075151	up
ENSG00000117298	up
ENSG00000152061	up
ENSG00000143207	up
ENSG00000118200	up
ENSG00000170128	up
ENSG00000163435	up
ENSG00000117139	up
ENSG00000184774	up
ENSG00000138032	up
ENSG00000243667	up
ENSG00000273398	up
ENSG00000115946	up
ENSG00000138079	up
ENSG00000221823	up
ENSG00000144152	up
ENSG00000144583	up
ENSG00000138078	up
ENSG00000144134	up
ENSG00000115520	up
ENSG00000144381	up
ENSG00000162944	up
ENSG00000222017	up
ENSG00000247626	up
ENSG00000169607	up
ENSG00000152430	up
ENSG00000115896	up
ENSG00000115008	up
ENSG00000067066	up
ENSG00000162959	up
ENSG00000135932	up
ENSG00000162961	up
ENSG00000021574	up
ENSG00000155052	up
ENSG00000115760	up
ENSG00000135636	up
ENSG00000075568	up
ENSG00000168918	up
ENSG00000115221	up
ENSG00000138411	up
ENSG00000115020	up
ENSG00000241962	up
ENSG00000185674	up
ENSG00000144214	up
ENSG00000132300	up
ENSG00000132305	up
ENSG00000132313	up
ENSG00000068615	up
ENSG00000048991	up
ENSG00000144357	up
ENSG00000075884	up
ENSG00000115947	up
ENSG00000168280	up
ENSG00000150556	up
ENSG00000138041	up
ENSG00000138035	up
ENSG00000115464	up
ENSG00000170011	up
ENSG00000114416	up
ENSG00000144559	up
ENSG00000176542	up
ENSG00000121579	up
ENSG00000121858	up
ENSG00000197415	up
ENSG00000155903	up
ENSG00000177694	up
ENSG00000144648	up
ENSG00000273291	up
ENSG00000240747	up
ENSG00000180432	up
ENSG00000180438	up
ENSG00000163528	up
ENSG00000170876	up
ENSG00000268279	up
ENSG00000134070	up
ENSG00000154767	up
ENSG00000157014	up
ENSG00000272410	up
ENSG00000170860	up
ENSG00000157017	up
ENSG00000175054	up
ENSG00000157020	up
ENSG00000162290	up
ENSG00000131375	up
ENSG00000144852	up
ENSG00000206560	up
ENSG00000185008	up
ENSG00000169855	up
ENSG00000064225	up
ENSG00000144893	up
ENSG00000173473	up
ENSG00000182973	up
ENSG00000272305	up
ENSG00000169313	up
ENSG00000163933	up
ENSG00000132153	up
ENSG00000163932	up
ENSG00000152601	up
ENSG00000163931	up
ENSG00000181458	up
ENSG00000170017	up
ENSG00000114423	up
ENSG00000145014	up
ENSG00000172139	up
ENSG00000186265	up
ENSG00000144724	up
ENSG00000163961	up
ENSG00000214097	up
ENSG00000180370	up
ENSG00000119231	up
ENSG00000114503	up
ENSG00000119227	up
ENSG00000163975	up
ENSG00000075711	up
ENSG00000120251	up
ENSG00000170153	up
ENSG00000151475	up
ENSG00000145147	up
ENSG00000185774	up
ENSG00000109738	up
ENSG00000151014	up
ENSG00000109381	up
ENSG00000109618	up
ENSG00000038210	up
ENSG00000168594	up
ENSG00000168556	up
ENSG00000164100	up
ENSG00000035928	up
ENSG00000172403	up
ENSG00000174137	up
ENSG00000163950	up
ENSG00000168936	up
ENSG00000013810	up
ENSG00000109685	up
ENSG00000168421	up
ENSG00000063978	up
ENSG00000170516	up
ENSG00000163982	up
ENSG00000132406	up
ENSG00000145220	up
ENSG00000168826	up
ENSG00000168824	up
ENSG00000163633	up
ENSG00000172493	up
ENSG00000145332	up
ENSG00000109667	up
ENSG00000169676	up
ENSG00000071127	up
ENSG00000137449	up
ENSG00000163104	up
ENSG00000187758	up
ENSG00000196616	up
ENSG00000109320	up
ENSG00000109323	up
ENSG00000109332	up
ENSG00000168743	up
ENSG00000155324	up
ENSG00000131504	up
ENSG00000164904	up
ENSG00000154162	up
ENSG00000164211	up
ENSG00000164902	up
ENSG00000129595	up
ENSG00000205089	up
ENSG00000164402	up
ENSG00000152348	up
ENSG00000198944	up
ENSG00000164403	up
ENSG00000187678	up
ENSG00000113578	up
ENSG00000186468	up
ENSG00000205464	up
ENSG00000164404	up
ENSG00000164405	up
ENSG00000164406	up
ENSG00000072364	up
ENSG00000155329	up
ENSG00000170584	up
ENSG00000072571	up
ENSG00000145555	up
ENSG00000169570	up
ENSG00000113407	up
ENSG00000151881	up
ENSG00000172244	up
ENSG00000184845	up
ENSG00000164466	up
ENSG00000248469	up
ENSG00000182230	up
ENSG00000165671	up
ENSG00000169228	up
ENSG00000213347	up
ENSG00000039123	up
ENSG00000131503	up
ENSG00000169230	up
ENSG00000254996	up
ENSG00000213523	up
ENSG00000170458	up
ENSG00000131495	up
ENSG00000113119	up
ENSG00000113141	up
ENSG00000050767	up
ENSG00000120314	up
ENSG00000256453	up
ENSG00000170445	up
ENSG00000176783	up
ENSG00000113448	up
ENSG00000112855	up
ENSG00000146007	up
ENSG00000068796	up
ENSG00000069020	up
ENSG00000215712	up
ENSG00000175048	up
ENSG00000111801	up
ENSG00000130340	up
ENSG00000119899	up
ENSG00000078269	up
ENSG00000197442	up
ENSG00000122335	up
ENSG00000156535	up
ENSG00000272047	up
ENSG00000112763	up
ENSG00000180537	up
ENSG00000146038	up
ENSG00000172348	up
ENSG00000146233	up
ENSG00000146049	up
ENSG00000124532	up
ENSG00000153291	up
ENSG00000047579	up
ENSG00000180113	up
ENSG00000112293	up
ENSG00000172738	up
ENSG00000112531	up
ENSG00000065491	up
ENSG00000007866	up
ENSG00000112041	up
ENSG00000137198	up
ENSG00000112294	up
ENSG00000112486	up
ENSG00000096060	up
ENSG00000124788	up
ENSG00000204394	up
ENSG00000137261	up
ENSG00000196748	up
ENSG00000204140	up
ENSG00000204392	up
ENSG00000137392	up
ENSG00000197753	up
ENSG00000204390	up
ENSG00000198327	up
ENSG00000124578	up
ENSG00000024048	up
ENSG00000256316	up
ENSG00000197459	up
ENSG00000256018	up
ENSG00000168242	up
ENSG00000155111	up
ENSG00000123505	up
ENSG00000197498	up
ENSG00000009413	up
ENSG00000249853	up
ENSG00000178425	up
ENSG00000123500	up
ENSG00000234188	up
ENSG00000111832	up
ENSG00000111834	up
ENSG00000153975	up
ENSG00000196911	up
ENSG00000183807	up
ENSG00000173612	up
ENSG00000082293	up
ENSG00000112799	up
ENSG00000146409	up
ENSG00000112306	up
ENSG00000091129	up
ENSG00000086289	up
ENSG00000106483	up
ENSG00000078053	up
ENSG00000175600	up
ENSG00000002746	up
ENSG00000006576	up
ENSG00000170260	up
ENSG00000204946	up
ENSG00000004866	up
ENSG00000105989	up
ENSG00000106013	up
ENSG00000106399	up
ENSG00000219545	up
ENSG00000106415	up
ENSG00000218672	up
ENSG00000164778	up
ENSG00000146910	up
ENSG00000187546	up
ENSG00000164647	up
ENSG00000157214	up
ENSG00000136261	up
ENSG00000105792	up
ENSG00000269446	up
ENSG00000009335	up
ENSG00000058091	up
ENSG00000164742	up
ENSG00000188730	up
ENSG00000165055	up
ENSG00000042813	up
ENSG00000242950	up
ENSG00000127980	up
ENSG00000127993	up
ENSG00000234545	up
ENSG00000105810	up
ENSG00000154997	up
ENSG00000146842	up
ENSG00000196247	up
ENSG00000197008	up
ENSG00000198039	up
ENSG00000170615	up
ENSG00000198874	up
ENSG00000106105	up
ENSG00000166448	up
ENSG00000135250	up
ENSG00000196367	up
ENSG00000198742	up
ENSG00000122545	up
ENSG00000147548	up
ENSG00000165046	up
ENSG00000077782	up
ENSG00000022567	up
ENSG00000254019	up
ENSG00000204882	up
ENSG00000184489	up
ENSG00000171045	up
ENSG00000196166	up
ENSG00000168619	up
ENSG00000070718	up
ENSG00000104368	up
ENSG00000132549	up
ENSG00000036448	up
ENSG00000134020	up
ENSG00000120889	up
ENSG00000147485	up
ENSG00000215114	up
ENSG00000104442	up
ENSG00000186918	up
ENSG00000214050	up
ENSG00000104218	up
ENSG00000136960	up
ENSG00000064313	up
ENSG00000066777	up
ENSG00000147697	up
ENSG00000153317	up
ENSG00000136918	up
ENSG00000136942	up
ENSG00000136950	up
ENSG00000106688	up
ENSG00000148334	up
ENSG00000232850	up
ENSG00000148337	up
ENSG00000106976	up
ENSG00000167110	up
ENSG00000175854	up
ENSG00000268211	up
ENSG00000167112	up
ENSG00000167113	up
ENSG00000167114	up
ENSG00000167118	up
ENSG00000167123	up
ENSG00000136811	up
ENSG00000120159	up
ENSG00000137055	up
ENSG00000096872	up
ENSG00000184434	up
ENSG00000135002	up
ENSG00000196305	up
ENSG00000198000	up
ENSG00000188312	up
ENSG00000106809	up
ENSG00000070061	up
ENSG00000119328	up
ENSG00000165124	up
ENSG00000030304	up
ENSG00000056586	up
ENSG00000148450	up
ENSG00000122862	up
ENSG00000107779	up
ENSG00000197321	up
ENSG00000107518	up
ENSG00000187783	up
ENSG00000107551	up
ENSG00000151033	up
ENSG00000122884	up
ENSG00000166321	up
ENSG00000122882	up
ENSG00000165443	up
ENSG00000269891	up
ENSG00000138347	up
ENSG00000179774	up
ENSG00000213390	up
ENSG00000119927	up
ENSG00000119913	up
ENSG00000119946	up
ENSG00000120053	up
ENSG00000107566	up
ENSG00000213341	up
ENSG00000095485	up
ENSG00000120594	up
ENSG00000175376	up
ENSG00000175334	up
ENSG00000175315	up
ENSG00000175115	up
ENSG00000005801	up
ENSG00000174996	up
ENSG00000174903	up
ENSG00000173153	up
ENSG00000173113	up
ENSG00000126432	up
ENSG00000177595	up
ENSG00000214787	up
ENSG00000177600	up
ENSG00000167323	up
ENSG00000177666	up
ENSG00000173715	up
ENSG00000173653	up
ENSG00000173599	up
ENSG00000133818	up
ENSG00000175514	up
ENSG00000175544	up
ENSG00000172663	up
ENSG00000134780	up
ENSG00000124920	up
ENSG00000134825	up
ENSG00000168496	up
ENSG00000134824	up
ENSG00000149485	up
ENSG00000166833	up
ENSG00000172893	up
ENSG00000172890	up
ENSG00000244411	up
ENSG00000241233	up
ENSG00000254997	up
ENSG00000204572	up
ENSG00000204571	up
ENSG00000187811	up
ENSG00000137522	up
ENSG00000118058	up
ENSG00000165458	up
ENSG00000165462	up
ENSG00000054965	up
ENSG00000021300	up
ENSG00000168014	up
ENSG00000214517	up
ENSG00000074201	up
ENSG00000048649	up
ENSG00000087884	up
ENSG00000149262	up
ENSG00000237388	up
ENSG00000214891	up
ENSG00000086205	up
ENSG00000221954	up
ENSG00000168959	up
ENSG00000077498	up
ENSG00000183715	up
ENSG00000086991	up
ENSG00000183340	up
ENSG00000137692	up
ENSG00000087448	up
ENSG00000135486	up
ENSG00000139364	up
ENSG00000127328	up
ENSG00000123405	up
ENSG00000089022	up
ENSG00000111481	up
ENSG00000122966	up
ENSG00000255692	up
ENSG00000089094	up
ENSG00000166532	up
ENSG00000177425	up
ENSG00000069493	up
ENSG00000158113	up
ENSG00000204671	up
ENSG00000111058	up
ENSG00000151229	up
ENSG00000139218	up
ENSG00000198431	up
ENSG00000177990	up
ENSG00000111716	up
ENSG00000094916	up
ENSG00000123104	up
ENSG00000121390	up
ENSG00000132950	up
ENSG00000121741	up
ENSG00000151846	up
ENSG00000165566	up
ENSG00000244754	up
ENSG00000083642	up
ENSG00000133116	up
ENSG00000120690	up
ENSG00000102763	up
ENSG00000133112	up
ENSG00000005810	up
ENSG00000136160	up
ENSG00000179399	up
ENSG00000088387	up
ENSG00000134882	up
ENSG00000126821	up
ENSG00000092108	up
ENSG00000054654	up
ENSG00000140009	up
ENSG00000129518	up
ENSG00000129515	up
ENSG00000169385	up
ENSG00000171723	up
ENSG00000172717	up
ENSG00000134001	up
ENSG00000139865	up
ENSG00000100558	up
ENSG00000258941	up
ENSG00000150527	up
ENSG00000165355	up
ENSG00000140025	up
ENSG00000042088	up
ENSG00000213741	up
ENSG00000253459	up
ENSG00000165501	up
ENSG00000165502	up
ENSG00000168282	up
ENSG00000165506	up
ENSG00000187630	up
ENSG00000186648	up
ENSG00000133961	up
ENSG00000258986	up
ENSG00000184601	up
ENSG00000203485	up
ENSG00000185100	up
ENSG00000184990	up
ENSG00000184916	up
ENSG00000183828	up
ENSG00000100526	up
ENSG00000185024	up
ENSG00000100528	up
ENSG00000197045	up
ENSG00000100532	up
ENSG00000184887	up
ENSG00000179364	up
ENSG00000226174	up
ENSG00000182979	up
ENSG00000139971	up
ENSG00000100567	up
ENSG00000176165	up
ENSG00000092140	up
ENSG00000100614	up
ENSG00000154001	up
ENSG00000103657	up
ENSG00000170236	up
ENSG00000104093	up
ENSG00000137876	up
ENSG00000069974	up
ENSG00000069943	up
ENSG00000260916	up
ENSG00000174485	up
ENSG00000103769	up
ENSG00000157890	up
ENSG00000159459	up
ENSG00000166947	up
ENSG00000137842	up
ENSG00000175265	up
ENSG00000166946	up
ENSG00000104055	up
ENSG00000159495	up
ENSG00000215252	up
ENSG00000168806	up
ENSG00000168803	up
ENSG00000140265	up
ENSG00000137822	up
ENSG00000067369	up
ENSG00000166963	up
ENSG00000168781	up
ENSG00000237289	up
ENSG00000242866	up
ENSG00000067225	up
ENSG00000128928	up
ENSG00000140320	up
ENSG00000104131	up
ENSG00000104133	up
ENSG00000138629	up
ENSG00000179361	up
ENSG00000140368	up
ENSG00000140391	up
ENSG00000259511	up
ENSG00000180185	up
ENSG00000162039	up
ENSG00000090857	up
ENSG00000157335	up
ENSG00000269746	up
ENSG00000269866	up
ENSG00000223496	up
ENSG00000090861	up
ENSG00000157349	up
ENSG00000260537	up
ENSG00000168872	up
ENSG00000176723	up
ENSG00000140691	up
ENSG00000140682	up
ENSG00000140675	up
ENSG00000140688	up
ENSG00000169877	up
ENSG00000103035	up
ENSG00000196436	up
ENSG00000140839	up
ENSG00000090863	up
ENSG00000103121	up
ENSG00000166451	up
ENSG00000166454	up
ENSG00000166455	up
ENSG00000140905	up
ENSG00000140945	up
ENSG00000048471	up
ENSG00000103381	up
ENSG00000175595	up
ENSG00000131153	up
ENSG00000154102	up
ENSG00000150394	up
ENSG00000198242	up
ENSG00000160606	up
ENSG00000160602	up
ENSG00000171634	up
ENSG00000076604	up
ENSG00000141141	up
ENSG00000108753	up
ENSG00000182557	up
ENSG00000183018	up
ENSG00000167741	up
ENSG00000188176	up
ENSG00000213218	up
ENSG00000109113	up
ENSG00000141279	up
ENSG00000136487	up
ENSG00000108582	up
ENSG00000176390	up
ENSG00000176809	up
ENSG00000241322	up
ENSG00000251537	up
ENSG00000221926	up
ENSG00000187607	up
ENSG00000255104	up
ENSG00000214946	up
ENSG00000078043	up
ENSG00000177576	up
ENSG00000215472	up
ENSG00000265681	up
ENSG00000187323	up
ENSG00000101751	up
ENSG00000091164	up
ENSG00000091157	up
ENSG00000066926	up
ENSG00000049759	up
ENSG00000197563	up
ENSG00000134444	up
ENSG00000078142	up
ENSG00000206052	up
ENSG00000130856	up
ENSG00000197971	up
ENSG00000154864	up
ENSG00000105429	up
ENSG00000079385	up
ENSG00000124469	up
ENSG00000099785	up
ENSG00000099783	up
ENSG00000133246	up
ENSG00000133250	up
ENSG00000105245	up
ENSG00000187902	up
ENSG00000063241	up
ENSG00000197483	up
ENSG00000090971	up
ENSG00000179954	up
ENSG00000187550	up
ENSG00000231274	up
ENSG00000218891	up
ENSG00000179943	up
ENSG00000171443	up
ENSG00000261221	up
ENSG00000179922	up
ENSG00000213015	up
ENSG00000171425	up
ENSG00000173581	up
ENSG00000063244	up
ENSG00000063245	up
ENSG00000185792	up
ENSG00000223638	up
ENSG00000229292	up
ENSG00000179873	up
ENSG00000213973	up
ENSG00000269067	up
ENSG00000198597	up
ENSG00000166398	up
ENSG00000105220	up
ENSG00000266953	up
ENSG00000126249	up
ENSG00000126261	up
ENSG00000142279	up
ENSG00000142065	up
ENSG00000181007	up
ENSG00000186020	up
ENSG00000197863	up
ENSG00000251247	up
ENSG00000185869	up
ENSG00000197050	up
ENSG00000267360	up
ENSG00000196967	up
ENSG00000245680	up
ENSG00000188283	up
ENSG00000181666	up
ENSG00000189164	up
ENSG00000196437	up
ENSG00000171827	up
ENSG00000188227	up
ENSG00000171804	up
ENSG00000105738	up
ENSG00000088325	up
ENSG00000101306	up
ENSG00000179772	up
ENSG00000149599	up
ENSG00000124177	up
ENSG00000154654	up
ENSG00000232263	up
ENSG00000197683	up
ENSG00000206107	up
ENSG00000186980	up
ENSG00000182816	up
ENSG00000198390	up
ENSG00000240432	up
ENSG00000186971	up
ENSG00000186970	up
ENSG00000159128	up
ENSG00000142188	up
ENSG00000159261	up
ENSG00000171587	up
ENSG00000160191	up
ENSG00000160193	up
ENSG00000100028	up
ENSG00000100031	up
ENSG00000178026	up
ENSG00000184571	up
ENSG00000167037	up
ENSG00000206069	up
ENSG00000197077	up
ENSG00000184979	up
ENSG00000182824	up
ENSG00000161103	up
ENSG00000183530	up
ENSG00000100150	up
ENSG00000185686	up
ENSG00000220891	up
ENSG00000100121	up
ENSG00000219438	up
ENSG00000102030	up
ENSG00000102032	up
ENSG00000062096	up
ENSG00000172534	up
ENSG00000146938	up
ENSG00000006757	up
ENSG00000177854	up
ENSG00000005302	up
ENSG00000102080	up
ENSG00000147380	up
ENSG00000182242	up
ENSG00000185254	up
ENSG00000007350	up
ENSG00000049768	up
ENSG00000049769	up
ENSG00000165192	up
ENSG00000196468	up
ENSG00000085224	up
ENSG00000047230	up
ENSG00000169906	up
ENSG00000169895	up
ENSG00000086712	up
ENSG00000102054	up
ENSG00000165240	up
ENSG00000102098	up
ENSG00000102144	up
ENSG00000187325	up
ENSG00000180815	up
ENSG00000173198	up
ENSG00000101972	up
ENSG00000123131	up
ENSG00000123130	up
ENSG00000174016	up
ENSG00000169306	up
ENSG00000183918	up
ENSG00000120280	up
ENSG00000009694	up
ENSG00000198354	up
ENSG00000183631	up
ENSG00000102038	up
ENSG00000122126	up
ENSG00000155008	up
ENSG00000184788	up
ENSG00000147121	up
ENSG00000056277	up
ENSG00000000005	up
ENSG00000000003	up
ENSG00000102078	up
ENSG00000102359	up
ENSG00000102362	up
ENSG00000147262	up
ENSG00000165583	up
ENSG00000134597	up
ENSG00000126752	up
ENSG00000101811	up
ENSG00000007952	up
ENSG00000165675	up
ENSG00000102385	up
ENSG00000102387	up
ENSG00000126953	up
ENSG00000010671	up
ENSG00000241343	up
ENSG00000257529	up
ENSG00000102393	up
ENSG00000126945	up
ENSG00000196440	up
ENSG00000198455	up
ENSG00000184675	up
ENSG00000198881	up
ENSG00000102043	up
ENSG00000102053	up
ENSG00000001497	up
ENSG00000232478	up
ENSG00000242185	up
ENSG00000232417	up
ENSG00000228836	up
ENSG00000242284	up
ENSG00000226907	up
ENSG00000181433	up
ENSG00000147206	up
ENSG00000102409	up
ENSG00000158813	up
ENSG00000203924	up
ENSG00000102069	up
ENSG00000147133	up
ENSG00000101935	up
ENSG00000243978	up
ENSG00000077279	up
ENSG00000130224	up
ENSG00000183479	up
ENSG00000213397	up
ENSG00000067842	up
ENSG00000147382	up
ENSG00000130829	up
ENSG00000130822	up
ENSG00000130821	up
ENSG00000185825	up
ENSG00000101986	up
ENSG00000198753	up
ENSG00000077713	up
ENSG00000005022	up
ENSG00000184343	up
ENSG00000067829	up
ENSG00000180879	up
ENSG00000067840	up
ENSG00000198910	up
ENSG00000126895	up
ENSG00000089820	up
ENSG00000186094	down
ENSG00000227839	down
ENSG00000162374	down
ENSG00000224867	down
ENSG00000078369	down
ENSG00000169885	down
ENSG00000178821	down
ENSG00000142609	down
ENSG00000188643	down
ENSG00000177614	down
ENSG00000184005	down
ENSG00000162946	down
ENSG00000135749	down
ENSG00000198626	down
ENSG00000171502	down
ENSG00000116996	down
ENSG00000270188	down
ENSG00000155816	down
ENSG00000268365	down
ENSG00000180875	down
ENSG00000174371	down
ENSG00000197769	down
ENSG00000180287	down
ENSG00000162849	down
ENSG00000196071	down
ENSG00000197454	down
ENSG00000203663	down
ENSG00000198128	down
ENSG00000162727	down
ENSG00000198601	down
ENSG00000228198	down
ENSG00000171180	down
ENSG00000177212	down
ENSG00000177201	down
ENSG00000177186	down
ENSG00000055070	down
ENSG00000187144	down
ENSG00000157191	down
ENSG00000075945	down
ENSG00000007933	down
ENSG00000117507	down
ENSG00000094963	down
ENSG00000010932	down
ENSG00000076258	down
ENSG00000152092	down
ENSG00000198797	down
ENSG00000075391	down
ENSG00000162782	down
ENSG00000150681	down
ENSG00000162687	down
ENSG00000144026	down
ENSG00000163067	down
ENSG00000163002	down
ENSG00000188738	down
ENSG00000144460	down
ENSG00000231672	down
ENSG00000153820	down
ENSG00000187957	down
ENSG00000198914	down
ENSG00000144278	down
ENSG00000115896	down
ENSG00000158125	down
ENSG00000175497	down
ENSG00000119147	down
ENSG00000128655	down
ENSG00000144057	down
ENSG00000196862	down
ENSG00000176887	down
ENSG00000272268	down
ENSG00000023228	down
ENSG00000269633	down
ENSG00000114948	down
ENSG00000071073	down
ENSG00000241635	down
ENSG00000242515	down
ENSG00000241119	down
ENSG00000244122	down
ENSG00000167165	down
ENSG00000240224	down
ENSG00000115841	down
ENSG00000244474	down
ENSG00000243135	down
ENSG00000185038	down
ENSG00000072080	down
ENSG00000184611	down
ENSG00000144218	down
ENSG00000073734	down
ENSG00000073737	down
ENSG00000081479	down
ENSG00000163093	down
ENSG00000251569	down
ENSG00000152527	down
ENSG00000144229	down
ENSG00000175110	down
ENSG00000233701	down
ENSG00000168038	down
ENSG00000134115	down
ENSG00000151276	down
ENSG00000177694	down
ENSG00000085276	down
ENSG00000185565	down
ENSG00000250588	down
ENSG00000186432	down
ENSG00000145087	down
ENSG00000012223	down
ENSG00000127241	down
ENSG00000172969	down
ENSG00000227124	down
ENSG00000185008	down
ENSG00000169855	down
ENSG00000151789	down
ENSG00000188001	down
ENSG00000175161	down
ENSG00000044524	down
ENSG00000163508	down
ENSG00000144642	down
ENSG00000163646	down
ENSG00000172995	down
ENSG00000153283	down
ENSG00000189283	down
ENSG00000196782	down
ENSG00000250361	down
ENSG00000164125	down
ENSG00000156140	down
ENSG00000197410	down
ENSG00000196159	down
ENSG00000109452	down
ENSG00000052802	down
ENSG00000138709	down
ENSG00000109472	down
ENSG00000164040	down
ENSG00000109511	down
ENSG00000137628	down
ENSG00000145362	down
ENSG00000235608	down
ENSG00000083857	down
ENSG00000138675	down
ENSG00000197826	down
ENSG00000163625	down
ENSG00000145335	down
ENSG00000184305	down
ENSG00000152208	down
ENSG00000163110	down
ENSG00000138696	down
ENSG00000138698	down
ENSG00000145242	down
ENSG00000226894	down
ENSG00000185873	down
ENSG00000151388	down
ENSG00000145526	down
ENSG00000251606	down
ENSG00000154162	down
ENSG00000082068	down
ENSG00000058729	down
ENSG00000164256	down
ENSG00000248874	down
ENSG00000169862	down
ENSG00000198108	down
ENSG00000184349	down
ENSG00000145743	down
ENSG00000186952	down
ENSG00000145934	down
ENSG00000016082	down
ENSG00000213949	down
ENSG00000152684	down
ENSG00000112902	down
ENSG00000087116	down
ENSG00000204970	down
ENSG00000204969	down
ENSG00000255408	down
ENSG00000204967	down
ENSG00000204965	down
ENSG00000081842	down
ENSG00000204963	down
ENSG00000204962	down
ENSG00000204961	down
ENSG00000250120	down
ENSG00000249158	down
ENSG00000251664	down
ENSG00000239389	down
ENSG00000248383	down
ENSG00000243232	down
ENSG00000171815	down
ENSG00000112852	down
ENSG00000113205	down
ENSG00000081818	down
ENSG00000113209	down
ENSG00000113211	down
ENSG00000255622	down
ENSG00000113212	down
ENSG00000120322	down
ENSG00000196963	down
ENSG00000120324	down
ENSG00000197479	down
ENSG00000120328	down
ENSG00000187372	down
ENSG00000120327	down
ENSG00000113248	down
ENSG00000120329	down
ENSG00000178913	down
ENSG00000204956	down
ENSG00000081853	down
ENSG00000254245	down
ENSG00000254221	down
ENSG00000262576	down
ENSG00000253910	down
ENSG00000253485	down
ENSG00000262209	down
ENSG00000146090	down
ENSG00000253731	down
ENSG00000253537	down
ENSG00000253953	down
ENSG00000253767	down
ENSG00000050748	down
ENSG00000178722	down
ENSG00000131459	down
ENSG00000113300	down
ENSG00000161055	down
ENSG00000037280	down
ENSG00000131446	down
ENSG00000164627	down
ENSG00000171408	down
ENSG00000146143	down
ENSG00000203727	down
ENSG00000196284	down
ENSG00000124813	down
ENSG00000112414	down
ENSG00000198670	down
ENSG00000122194	down
ENSG00000185345	down
ENSG00000112530	down
ENSG00000225683	down
ENSG00000112539	down
ENSG00000112541	down
ENSG00000112343	down
ENSG00000124610	down
ENSG00000198366	down
ENSG00000196176	down
ENSG00000124529	down
ENSG00000124693	down
ENSG00000137259	down
ENSG00000196226	down
ENSG00000196532	down
ENSG00000187837	down
ENSG00000010704	down
ENSG00000146521	down
ENSG00000269155	down
ENSG00000153157	down
ENSG00000135541	down
ENSG00000186340	down
ENSG00000184465	down
ENSG00000197061	down
ENSG00000187475	down
ENSG00000180596	down
ENSG00000269964	down
ENSG00000197977	down
ENSG00000224531	down
ENSG00000124780	down
ENSG00000095981	down
ENSG00000112773	down
ENSG00000124749	down
ENSG00000112290	down
ENSG00000168438	down
ENSG00000053328	down
ENSG00000255633	down
ENSG00000112232	down
ENSG00000188107	down
ENSG00000111880	down
ENSG00000111885	down
ENSG00000146350	down
ENSG00000154269	down
ENSG00000197594	down
ENSG00000105894	down
ENSG00000157680	down
ENSG00000196511	down
ENSG00000146555	down
ENSG00000174469	down
ENSG00000186088	down
ENSG00000236294	down
ENSG00000187391	down
ENSG00000135218	down
ENSG00000214415	down
ENSG00000186472	down
ENSG00000075213	down
ENSG00000153993	down
ENSG00000136247	down
ENSG00000146576	down
ENSG00000236609	down
ENSG00000198580	down
ENSG00000164631	down
ENSG00000169402	down
ENSG00000146574	down
ENSG00000133627	down
ENSG00000130226	down
ENSG00000005108	down
ENSG00000236669	down
ENSG00000155093	down
ENSG00000222012	down
ENSG00000146678	down
ENSG00000146674	down
ENSG00000004846	down
ENSG00000179869	down
ENSG00000146733	down
ENSG00000146731	down
ENSG00000129103	down
ENSG00000153814	down
ENSG00000146592	down
ENSG00000161048	down
ENSG00000158321	down
ENSG00000187416	down
ENSG00000122507	down
ENSG00000164619	down
ENSG00000187258	down
ENSG00000176571	down
ENSG00000104332	down
ENSG00000104611	down
ENSG00000104714	down
ENSG00000198010	down
ENSG00000182372	down
ENSG00000104728	down
ENSG00000183117	down
ENSG00000147481	down
ENSG00000206579	down
ENSG00000167904	down
ENSG00000176406	down
ENSG00000253350	down
ENSG00000169946	down
ENSG00000253207	down
ENSG00000248801	down
ENSG00000165084	down
ENSG00000137573	down
ENSG00000215262	down
ENSG00000155897	down
ENSG00000169436	down
ENSG00000137090	down
ENSG00000153707	down
ENSG00000164989	down
ENSG00000173068	down
ENSG00000176399	down
ENSG00000174482	down
ENSG00000230453	down
ENSG00000083067	down
ENSG00000165091	down
ENSG00000198963	down
ENSG00000181090	down
ENSG00000197969	down
ENSG00000172159	down
ENSG00000204446	down
ENSG00000148082	down
ENSG00000123975	down
ENSG00000187742	down
ENSG00000136783	down
ENSG00000165028	down
ENSG00000182752	down
ENSG00000148219	down
ENSG00000186766	down
ENSG00000256892	down
ENSG00000175395	down
ENSG00000075407	down
ENSG00000108179	down
ENSG00000120008	down
ENSG00000188385	down
ENSG00000196693	down
ENSG00000165733	down
ENSG00000151640	down
ENSG00000148814	down
ENSG00000151025	down
ENSG00000165637	down
ENSG00000107518	down
ENSG00000151892	down
ENSG00000182645	down
ENSG00000148655	down
ENSG00000148498	down
ENSG00000156113	down
ENSG00000187908	down
ENSG00000185532	down
ENSG00000183559	down
ENSG00000138161	down
ENSG00000107984	down
ENSG00000151240	down
ENSG00000156395	down
ENSG00000108018	down
ENSG00000148468	down
ENSG00000165995	down
ENSG00000196954	down
ENSG00000152404	down
ENSG00000137727	down
ENSG00000129084	down
ENSG00000110693	down
ENSG00000110696	down
ENSG00000149305	down
ENSG00000137634	down
ENSG00000197658	down
ENSG00000158483	down
ENSG00000165973	down
ENSG00000176971	down
ENSG00000129151	down
ENSG00000182255	down
ENSG00000150672	down
ENSG00000168959	down
ENSG00000174914	down
ENSG00000172457	down
ENSG00000181273	down
ENSG00000149115	down
ENSG00000149136	down
ENSG00000166118	down
ENSG00000080854	down
ENSG00000166086	down
ENSG00000151503	down
ENSG00000151502	down
ENSG00000151500	down
ENSG00000165323	down
ENSG00000149972	down
ENSG00000204403	down
ENSG00000171435	down
ENSG00000155974	down
ENSG00000133687	down
ENSG00000198178	down
ENSG00000205857	down
ENSG00000111704	down
ENSG00000139767	down
ENSG00000173262	down
ENSG00000111537	down
ENSG00000152137	down
ENSG00000059804	down
ENSG00000013573	down
ENSG00000205846	down
ENSG00000187857	down
ENSG00000185821	down
ENSG00000179695	down
ENSG00000179626	down
ENSG00000179615	down
ENSG00000257726	down
ENSG00000176915	down
ENSG00000139133	down
ENSG00000196876	down
ENSG00000126749	down
ENSG00000166896	down
ENSG00000139173	down
ENSG00000184613	down
ENSG00000198673	down
ENSG00000185610	down
ENSG00000139209	down
ENSG00000185046	down
ENSG00000139154	down
ENSG00000257062	down
ENSG00000134538	down
ENSG00000084453	down
ENSG00000110799	down
ENSG00000010278	down
ENSG00000139354	down
ENSG00000151572	down
ENSG00000152936	down
ENSG00000111676	down
ENSG00000111678	down
ENSG00000111679	down
ENSG00000215021	down
ENSG00000111684	down
ENSG00000182326	down
ENSG00000132958	down
ENSG00000132938	down
ENSG00000102802	down
ENSG00000175664	down
ENSG00000172915	down
ENSG00000184226	down
ENSG00000183098	down
ENSG00000153495	down
ENSG00000153498	down
ENSG00000126216	down
ENSG00000198176	down
ENSG00000186009	down
ENSG00000272781	down
ENSG00000169484	down
ENSG00000176253	down
ENSG00000176246	down
ENSG00000151320	down
ENSG00000129521	down
ENSG00000021645	down
ENSG00000183032	down
ENSG00000176473	down
ENSG00000267918	down
ENSG00000254656	down
ENSG00000269375	down
ENSG00000197406	down
ENSG00000165533	down
ENSG00000165914	down
ENSG00000139915	down
ENSG00000184304	down
ENSG00000027075	down
ENSG00000104043	down
ENSG00000114062	down
ENSG00000104044	down
ENSG00000137766	down
ENSG00000104059	down
ENSG00000185115	down
ENSG00000169857	down
ENSG00000184984	down
ENSG00000134153	down
ENSG00000259752	down
ENSG00000137872	down
ENSG00000166748	down
ENSG00000183454	down
ENSG00000086696	down
ENSG00000140743	down
ENSG00000243716	down
ENSG00000182601	down
ENSG00000128487	down
ENSG00000108946	down
ENSG00000108950	down
ENSG00000212719	down
ENSG00000263563	down
ENSG00000269657	down
ENSG00000154975	down
ENSG00000007174	down
ENSG00000006740	down
ENSG00000091592	down
ENSG00000109099	down
ENSG00000125409	down
ENSG00000141027	down
ENSG00000141542	down
ENSG00000141316	down
ENSG00000108684	down
ENSG00000197566	down
ENSG00000170160	down
ENSG00000266302	down
ENSG00000132359	down
ENSG00000159961	down
ENSG00000127780	down
ENSG00000177150	down
ENSG00000101654	down
ENSG00000176136	down
ENSG00000185231	down
ENSG00000187323	down
ENSG00000198795	down
ENSG00000150477	down
ENSG00000166401	down
ENSG00000141433	down
ENSG00000263417	down
ENSG00000060069	down
ENSG00000154856	down
ENSG00000124467	down
ENSG00000231924	down
ENSG00000170848	down
ENSG00000243130	down
ENSG00000242221	down
ENSG00000204941	down
ENSG00000183668	down
ENSG00000131126	down
ENSG00000181786	down
ENSG00000181733	down
ENSG00000167384	down
ENSG00000197487	down
ENSG00000197213	down
ENSG00000204532	down
ENSG00000131848	down
ENSG00000267908	down
ENSG00000267710	down
ENSG00000018869	down
ENSG00000198440	down
ENSG00000198046	down
ENSG00000196263	down
ENSG00000196867	down
ENSG00000197016	down
ENSG00000197951	down
ENSG00000198597	down
ENSG00000176182	down
ENSG00000188425	down
ENSG00000104967	down
ENSG00000198551	down
ENSG00000161652	down
ENSG00000105357	down
ENSG00000171051	down
ENSG00000171049	down
ENSG00000187474	down
ENSG00000105143	down
ENSG00000189068	down
ENSG00000248385	down
ENSG00000170909	down
ENSG00000170906	down
ENSG00000105619	down
ENSG00000105618	down
ENSG00000088038	down
ENSG00000105617	down
ENSG00000167608	down
ENSG00000125505	down
ENSG00000170892	down
ENSG00000179242	down
ENSG00000130699	down
ENSG00000064655	down
ENSG00000182621	down
ENSG00000172264	down
ENSG00000125879	down
ENSG00000101435	down
ENSG00000215547	down
ENSG00000215545	down
ENSG00000131068	down
ENSG00000204548	down
ENSG00000180424	down
ENSG00000180383	down
ENSG00000088320	down
ENSG00000101294	down
ENSG00000196090	down
ENSG00000232560	down
ENSG00000154654	down
ENSG00000142192	down
ENSG00000182240	down
ENSG00000133424	down
ENSG00000100350	down
ENSG00000100353	down
ENSG00000166862	down
ENSG00000254709	down
ENSG00000131264	down
ENSG00000204116	down
ENSG00000101883	down
ENSG00000047648	down
ENSG00000169933	down
ENSG00000094841	down
ENSG00000102383	down
ENSG00000085224	down
ENSG00000158352	down
ENSG00000131831	down
ENSG00000182890	down
ENSG00000008086	down
ENSG00000179300	down
ENSG00000147010	down
ENSG00000149970	down
ENSG00000250349	down
ENSG00000126012	down
ENSG00000165259	down
ENSG00000124313	down
ENSG00000072501	down
ENSG00000188419	down
ENSG00000184033	down
ENSG00000147202	down
ENSG00000197779	down
ENSG00000147118	down
ENSG00000221994	down
ENSG00000171489	down
ENSG00000068354	down
ENSG00000204620	down
ENSG00000102317	down
ENSG00000101940	down
ENSG00000015285	down
ENSG00000130119	down
ENSG00000102313	down
ENSG00000102316	down
ENSG00000101945	down
ENSG00000171433	down
ENSG00000158639	down
ENSG00000126952	down
ENSG00000186376	down
ENSG00000158813	down
ENSG00000129682	down
ENSG00000189108	down
ENSG00000120498	down
ENSG00000101974	down
ENSG00000184481	down
ENSG00000204165	down
ENSG00000147168	down
ENSG00000184634	down
ENSG00000102024	down
ENSG00000228532	down
